# Supplementary material for: Positive regulatory role of sound vibration treatment in Arabidopsis thaliana against Botrytis cinerea infection
Source: Sci Rep. 2017 May 30;7:2527. doi: 10.1038/s41598-017-02556-9 (PMC5449397; doi:10.1038/s41598-017-02556-9)
Supplement: Supplementary file 2 — Supplementary Table S1 [file 41598_2017_2556_MOESM2_ESM.xls]

## Sheet: 0H
Positive regulatory role of sound vibration treatment in Arabidopsis thaliana against Botrytis cinerea infection Bosung Choi1,ǂ, Ritesh Ghosh1,ǂ, Mayank Anand Gururani2, Gnanendra Shanmugam1, Junhyun Jeon1, Jonggeun Kim1, Soo-Chul Park3, Mi-Jeong Jeong3, Kyung-Hwan Han4, Dong-Won Bae5, Hanhong Bae1,*
Supplementary Table S1: List of differentially expressed genes identified through microarray analysis. Differentially expressed genes (P<0.05 and fold change >1.5) were identified through microarray analysis after infection with Botrytis cinerea in Arabidopsis thaliana exposed to 1000 Hz sound vibration. The selected genes were subjected to gene ontology enrichment analysis through DAVID bioinfor…
0 h
gene_assignment	RefSeq	p-value (Treat 0H vs. Control 0H)	Fold-Change (Treat 0H vs. Control 0H)
					UP-regulated genes (by DAVID)														Unmapped IDs are marked in red
					Category	Term	Count	%	PValue	Genes	List Total	Pop Hits	Pop Total	Fold Enrichment	Bonferroni	Benjamini	FDR		Thresholds:	Count 2	EASE 0.1
					GOTERM_BP_DIRECT	GO:0000154~rRNA modification	7	12.2807	1.40278e-08	AT3G50825, AT3G27865, AT1G03743, AT2G35744, AT2G05765, AT3G58193, AT2G43139	44	71	18502	41.4577	1.24847e-06	1.24847e-06	1.52276e-05		Functional Annotation by DAVID Bioinformatics Resources 6.8
AT5G24530.1 // DMR6 // 2-oxoglutarate (2OG) and Fe(II)-dependent oxygenase super	AT5G24530.1	0.0292273	2.22059		GOTERM_BP_DIRECT	GO:0009751~response to salicylic acid	5	8.77193	0.000453448	AT5G24530, AT5G54610, AT2G14560, AT2G40750, AT1G28480	44	155	18502	13.5645	0.0395622	0.0199807	0.491134
AT2G07768.1 // --- // Cytochrome C assembly protein // --- // ---	AT2G07768.1	0.000921932	1.99256		GOTERM_BP_DIRECT	GO:0006952~defense response	6	10.5263	0.0170607	AT3G22231, AT1G50180, AT3G23110, AT2G32680, AT4G13810, AT3G48080	44	652	18502	3.86963	0.78379	0.399806	17.0388
AT4G23140.1 // RECEPTOR-like protein kinase) 6 (CRK6 // cysteine-rich RLK (RECEP	AT4G23140.1	0.0458465	1.94465		GOTERM_BP_DIRECT	GO:0009617~response to bacterium	3	5.26316	0.0234666	AT1G73805, AT5G24530, AT3G22231	44	102	18502	12.3676	0.879176	0.410427	22.723
ATCG00110.1 // --- // --- // --- // ---	ATCG00110.1	0.00712666	1.90236
AT4G15680.1 // --- // Thioredoxin superfamily protein // --- // ---	AT4G15680.1	0.00387708	1.89737		Category	Term	Count	%	PValue	Genes	List Total	Pop Hits	Pop Total	Fold Enrichment	Bonferroni	Benjamini	FDR
AT1G51800.1 // --- // Leucine-rich repeat protein kinase family protein // --- /	AT1G51800.1	0.000906898	1.84652		GOTERM_CC_DIRECT	GO:0005732~small nucleolar ribonucleoprotein complex	7	12.2807	2.77649e-08	AT3G50825, AT3G27865, AT1G03743, AT2G35744, AT2G05765, AT3G58193, AT2G43139	53	88	25127	37.712	8.32946e-07	8.32946e-07	2.36514e-05
AT2G32680.1 // RLP23 // receptor like protein 23 // --- // ---	AT2G32680.1	0.048887	1.82717		GOTERM_CC_DIRECT	GO:0016021~integral component of membrane	20	35.0877	0.0080418	AT1G29920, AT2G01008, AT4G23140, AT3G23110, AT3G26210, AT1G72060, AT1G51800, AT5G60900, AT3G22231, AT1G55230, AT5G54610, AT3G28120, AT1G49200, AT1G71330, AT4G13810, AT2G07768, AT2G39210, AT5G12890, AT4G12700, AT2G07785	53	5329	25127	1.7793	0.215124	0.114068	6.64685
AT3G28120.1 // --- // --- // --- // ---	AT3G28120.1	0.00952807	1.82661
AT3G22235.1 // TAIR:AT3G22231.1 // --- // --- // ---	AT3G22235.1	0.0370359	1.82411		GOTERM_MF_DIRECT
AT4G11840.1 // PLDGAMMA3 // phospholipase D gamma 3 // --- // ---	AT4G11840.1	0.00202835	1.82262
AT2G21170.1 // TIM // triosephosphate isomerase // --- // --- /// AT2G21170.2 //	AT2G21170.1	0.00746605	1.80604		DOWN-regulated genes (by DAVID)
AT2G35744.1 // --- // snoRNA // --- // ---	AT2G35744.1	0.0010953	1.78772		Category	Term	Count	%	PValue	Genes	List Total	Pop Hits	Pop Total	Fold Enrichment	Bonferroni	Benjamini	FDR
AT3G58193.1 // --- // snoRNA // --- // ---	AT3G58193.1	0.00577032	1.77715		GOTERM_BP_DIRECT	GO:0010150~leaf senescence	3	5.17241	0.0180482	AT5G62165, AT4G35630, AT1G64360	42	93	18502	14.2104	0.767076	0.767076	17.6034
AT3G26210.1 // CYP71B23 // cytochrome P450, family 71, subfamily B, polypeptide	AT3G26210.1	0.0510704	1.76138		GOTERM_BP_DIRECT	GO:0048366~leaf development	3	5.17241	0.0308202	AT2G45480, AT3G13960, AT5G28640	42	124	18502	10.6578	0.918276	0.714127	28.3094
AT1G72060.1 // --- // serine-type endopeptidase inhibitors // --- // ---	AT1G72060.1	0.0505286	1.74646		GOTERM_BP_DIRECT	GO:0006869~lipid transport	3	5.17241	0.0404779	AT4G22490, AT5G01870, AT1G62500	42	144	18502	9.17758	0.963323	0.667749	35.5499
AT1G28480.1 // --- // Thioredoxin superfamily protein // --- // ---	AT1G28480.1	0.0312876	1.73884		GOTERM_BP_DIRECT	GO:0044550~secondary metabolite biosynthetic process	3	5.17241	0.0409875	AT4G22710, AT1G13710, AT5G44620	42	145	18502	9.11429	0.964849	0.567002	35.9129
AT3G22231.1 // PCC1 // pathogen and circadian controlled 1 // --- // ---	AT3G22231.1	0.0285051	1.72573		GOTERM_BP_DIRECT	GO:0010025~wax biosynthetic process	2	3.44828	0.0455427	AT1G02205, AT1G57750	42	21	18502	41.9546	0.975983	0.525644	39.076
AT3G51330.1 // --- // Eukaryotic aspartyl protease family protein // --- // ---	AT3G51330.1	0.0417404	1.72225		GOTERM_BP_DIRECT	GO:0006355~regulation of transcription, DNA-templated	10	17.2414	0.0481978	AT5G62165, AT2G45480, AT3G13960, AT1G13600, AT3G18550, AT1G14900, AT5G28640, AT5G39810, AT3G27920, AT1G02065	42	2199	18502	2.00329	0.980781	0.482445	40.8538
AT4G15800.1 // RALFL33 // ralf-like 33 // --- // ---	AT4G15800.1	0.0113419	1.69673
AT5G54610.1 // ANK // ankyrin // --- // ---	AT5G54610.1	0.0393001	1.69646		Category	Term	Count	%	PValue	Genes	List Total	Pop Hits	Pop Total	Fold Enrichment	Bonferroni	Benjamini	FDR
AT3G48080.1 // --- // alpha/beta-Hydrolases superfamily protein // --- // ---	AT3G48080.1	0.0124852	1.68707		GOTERM_CC_DIRECT	GO:0005576~extracellular region	14	24.1379	0.00155728	AT2G20870, AT5G38940, AT4G30140, AT3G12230, AT3G13403, AT5G43513, AT1G52040, AT4G22490, AT5G01870, AT5G33370, AT2G14935, AT4G12870, AT1G10640, AT1G57750	50	2697	25127	2.60866	0.0516093	0.0516093	1.3612
AT3G25882.1 // NIMIN-2 // NIM1-interacting 2 // --- // ---	AT3G25882.1	0.0450032	1.68702
AT2G37470.1 // --- // Histone superfamily protein // --- // ---	AT2G37470.1	0.00506022	1.68567		Category	Term	Count	%	PValue	Genes	List Total	Pop Hits	Pop Total	Fold Enrichment	Bonferroni	Benjamini	FDR
AT1G55230.1 // --- // Family of unknown function (DUF716) // --- // ---	AT1G55230.1	0.0198868	1.68168		GOTERM_MF_DIRECT	GO:0005506~iron ion binding	5	8.62069	0.00619673	AT4G22710, AT1G02205, AT1G13710, AT5G44620, AT1G57750	38	364	18182	6.57244	0.315575	0.315575	6.05998
AT2G39210.1 // --- // Major facilitator superfamily protein // --- // ---	AT2G39210.1	0.037694	1.67367		GOTERM_MF_DIRECT	GO:0019825~oxygen binding	4	6.89655	0.0118486	AT4G22710, AT1G13710, AT5G44620, AT1G57750	38	234	18182	8.17904	0.516683	0.30479	11.2966
AT1G29440.1 // --- // SAUR-like auxin-responsive protein family // --- // ---	AT1G29440.1	0.00121529	1.67114		GOTERM_MF_DIRECT	GO:0016709~oxidoreductase activity, acting on paired donors, with incorporation or reduction of molecular oxygen, NAD(P)H as one donor, and incorporation of one atom of oxygen	3	5.17241	0.0368475	AT4G22710, AT1G13710, AT5G44620	38	149	18182	9.6337	0.898749	0.533913	31.4475
AT1G02230.1 // NAC004 // NAC domain containing protein 4 // --- // ---	AT1G02230.1	0.0209313	1.65349		GOTERM_MF_DIRECT	GO:0052689~carboxylic ester hydrolase activity	3	5.17241	0.0386638	AT4G30140, AT5G33370, AT3G48700	38	153	18182	9.38184	0.909761	0.451915	32.7366
AT2G43139.1 // --- // snoRNA // --- // ---	AT2G43139.1	0.0127509	1.63593		GOTERM_MF_DIRECT	GO:0020037~heme binding	4	6.89655	0.0436244	AT4G22710, AT1G13710, AT5G44620, AT1G57750	38	387	18182	4.94546	0.934183	0.41968	36.1468
ATMG00220.1 // COB // apocytochrome b // --- // ---	ATMG00220.1	0.00730336	1.63129
AT2G05765.1 // --- // snoRNA // --- // ---	AT2G05765.1	0.02294	1.62235
ATMG00920.1 // --- // --- // --- // ---	ATMG00920.1	8.5178e-05	1.61739
AT1G66725.1 // --- // MIR163; miRNA // --- // ---	AT1G66725.1	0.00389659	1.60234
AT3G23110.1 // RLP37 // receptor like protein 37 // --- // ---	AT3G23110.1	0.0197074	1.60158
AT2G14560.1 // LURP1 // Protein of unknown function (DUF567) // --- // --- /// A	AT2G14560.1	0.0152543	1.60084
AT1G50180.1 // --- // NB-ARC domain-containing disease resistance protein // ---	AT1G50180.1	0.000188979	1.59843
AT5G60900.1 // RLK1 // receptor-like protein kinase 1 // --- // ---	AT5G60900.1	0.0225955	1.58839
AT3G50825.1 // --- // snoRNA // --- // ---	AT3G50825.1	0.0118638	1.57257
AT2G01008.1 // --- // --- // --- // ---	AT2G01008.1	0.00181716	1.5709
AT1G73805.1 // --- // Calmodulin binding protein-like // --- // ---	AT1G73805.1	0.019962	1.5607
AT1G03743.1 // --- // snoRNA // --- // ---	AT1G03743.1	0.0166003	1.56051
AT4G13810.2 // RLP47 // receptor like protein 47 // --- // --- /// AT4G13810.1 /	AT4G13810.2	0.0171892	1.55629
AT2G40750.1 // WRKY54 // WRKY DNA-binding protein 54 // --- // ---	AT2G40750.1	0.0191209	1.54846
AT5G12890.1 // --- // UDP-Glycosyltransferase superfamily protein // --- // ---	AT5G12890.1	0.00220924	1.54435
AT3G18560.1 // --- // --- // --- // ---	AT3G18560.1	0.00274935	1.54216
AT3G27865.1 // --- // snoRNA // --- // ---	AT3G27865.1	0.033076	1.53889
AT2G07785.1 // --- // NADH dehydrogenase family protein // --- // ---	AT2G07785.1	0.0261526	1.5351
AT1G49200.1 // --- // RING/U-box superfamily protein // --- // ---	AT1G49200.1	0.00620704	1.53219
AT1G71330.1 // NAP5 // non-intrinsic ABC protein 5 // --- // ---	AT1G71330.1	0.0171859	1.53202
ATMG00330.1 // --- // --- // --- // ---	ATMG00330.1	0.00980216	1.52541
ATMG00780.1 // --- // --- // --- // ---	ATMG00780.1	0.00980216	1.52541
AT1G21050.1 // --- // Protein of unknown function, DUF617 // --- // ---	AT1G21050.1	0.000107446	1.52332
AT4G08040.1 // ACS11 // 1-aminocyclopropane-1-carboxylate synthase 11 // --- //	AT4G08040.1	0.0460152	1.52156
AT2G45160.1 // HAM1 // GRAS family transcription factor // --- // ---	AT2G45160.1	0.000194287	1.52154
AT3G23880.1 // --- // F-box and associated interaction domains-containing protei	AT3G23880.1	0.000546667	1.52097
AT3G47675.1 // --- // --- // --- // ---	AT3G47675.1	0.0292477	1.51932
AT1G18020.1 // --- // FMN-linked oxidoreductases superfamily protein // --- // -	AT1G18020.1	0.0109495	1.51404
AT5G44568.1 // --- // --- // --- // ---	AT5G44568.1	0.0526557	1.50907
ATCG00310.1 // --- // --- // --- // ---	ATCG00310.1	4.18402e-05	1.5032
AT4G12700.1 // --- // --- // --- // ---	AT4G12700.1	0.00715452	1.50213
AT3G18320.1 // --- // F-box and associated interaction domains-containing protei	AT3G18320.1	0.00460673	1.50033
AT1G29920.1 // CAB2 // chlorophyll A/B-binding protein 2 // --- // ---	AT1G29920.1	0.0144343	1.49762
AT1G61170.1 // --- // --- // --- // ---	AT1G61170.1	0.0235936	1.49695
AT1G67260.2 // --- // TCP family transcription factor // --- // --- /// AT1G672	AT1G67260.2	0.0158323	1.4965
AT3G18550.2 // BRC1 // TCP family transcription factor // --- // --- /// AT3G18	AT3G18550.2	0.0162278	-1.49684
AT1G18550.1 // --- // ATP binding microtubule motor family protein // --- // ---	AT1G18550.1	0.0137566	-1.49779
AT5G43513.1 // --- // Putative membrane lipoprotein // --- // ---	AT5G43513.1	0.00148326	-1.49918
AT2G45480.1 // GRF9 // growth-regulating factor 9 // --- // ---	AT2G45480.1	0.0360128	-1.49959
AT2G14935.1 // LCR40 // low-molecular-weight cysteine-rich 40 // --- // ---	AT2G14935.1	0.019211	-1.50564
AT1G67250.1 // --- // Proteasome maturation factor UMP1 // --- // ---	AT1G67250.1	0.000758489	-1.50968
AT2G23400.1 // --- // Undecaprenyl pyrophosphate synthetase family protein // --	AT2G23400.1	0.00796723	-1.50971
AT1G14900.1 // HMGA // high mobility group A // --- // ---	AT1G14900.1	0.00328851	-1.51425
AT3G13960.1 // GRF5 // growth-regulating factor 5 // --- // ---	AT3G13960.1	0.0496628	-1.51889
AT3G12230.1 // scpl14 // serine carboxypeptidase-like 14 // --- // ---	AT3G12230.1	0.00176681	-1.52098
AT3G13403.1 // --- // Defensin-like (DEFL) family protein // --- // ---	AT3G13403.1	0.0281869	-1.52644
AT4G18910.1 // --- // NOD26-like intrinsic protein 1;2 // --- // ---	AT4G18910.1	0.000441765	-1.52989
AT2G16019.1 // --- // --- // --- // ---	AT2G16019.1	0.00922386	-1.54056
AT1G56300.1 // --- // Chaperone DnaJ-domain superfamily protein // --- // ---	AT1G56300.1	0.0441564	-1.54081
AT1G02065.1 // SPL8 // squamosa promoter binding protein-like 8 // --- // --- //	AT1G02065.1	0.00030393	-1.5474
AT1G10640.1 // --- // Pectin lyase-like superfamily protein // --- // ---	AT1G10640.1	0.0128732	-1.55165
AT5G38940.1 // --- // RmlC-like cupins superfamily protein // --- // ---	AT5G38940.1	0.0343923	-1.55231
AT1G59920.1 // --- // MADS-box family protein // --- // ---	AT1G59920.1	0.0132623	-1.55867
AT5G02700.1 // --- // F-box/RNI-like superfamily protein // --- // ---	AT5G02700.1	0.000739267	-1.55932
AT1G64360.1 // --- // --- // --- // ---	AT1G64360.1	0.0252875	-1.56084
AT5G25090.1 // ENODL13 // early nodulin-like protein 13 // --- // ---	AT5G25090.1	0.0471747	-1.57562
AT4G35630.1 // PSAT // phosphoserine aminotransferase // --- // ---	AT4G35630.1	0.000252075	-1.5822
AT3G48700.1 // CXE13 // carboxyesterase 13 // --- // ---	AT3G48700.1	0.0173615	-1.59387
AT1G55200.1 // --- // Protein kinase protein with adenine nucleotide alpha hydro	AT1G55200.1	0.00141455	-1.60762
AT3G27920.1 // MYB0 // myb domain protein 0 // --- // ---	AT3G27920.1	0.0326972	-1.60784
AT4G08190.1 // --- // P-loop containing nucleoside triphosphate hydrolases super	AT4G08190.1	0.000378158	-1.60943
AT3G28290.1 // --- // Protein of unknown function (DUF677) // --- // ---	AT3G28290.1	0.0180371	-1.61877
AT3G28300.1 // --- // Protein of unknown function (DUF677) // --- // ---	AT3G28300.1	0.0180371	-1.61877
AT4G22485.1 // --- // Bifunctional inhibitor/lipid-transfer protein/seed storage	AT4G22485.1	0.0262077	-1.61992
AT5G39810.1 // AGL98 // AGAMOUS-like 98 // --- // ---	AT5G39810.1	0.00433103	-1.63983
AT3G22240.1 // --- // --- // --- // ---	AT3G22240.1	0.00994029	-1.66038
AT5G49152.1 // --- // other RNA // --- // ---	AT5G49152.1	0.00312871	-1.66211
AT2G13126.1 // --- // --- // --- // ---	AT2G13126.1	0.003448	-1.66469
AT4G12870.1 // --- // Gamma interferon responsive lysosomal thiol (GILT) reducta	AT4G12870.1	0.0270303	-1.66533
AT4G22710.1 // CYP706A2 // cytochrome P450, family 706, subfamily A, polypeptide	AT4G22710.1	0.0460338	-1.68124
AT3G16410.1 // NSP4 // nitrile specifier protein 4 // --- // ---	AT3G16410.1	0.0515969	-1.68692
AT2G20870.1 // --- // cell wall protein precursor, putative // --- // ---	AT2G20870.1	0.00135175	-1.70623
AT2G34360.1 // --- // MATE efflux family protein // --- // ---	AT2G34360.1	0.0138713	-1.72231
AT1G71140.1 // --- // MATE efflux family protein // --- // ---	AT1G71140.1	0.0128738	-1.72331
AT1G62500.1 // --- // Bifunctional inhibitor/lipid-transfer protein/seed storage	AT1G62500.1	0.0126394	-1.72752
AT5G29044.1 // --- // --- // --- // ---	AT5G29044.1	0.0195988	-1.72965
AT1G43310.1 // --- // Nucleotide-sugar transporter family protein // --- // ---	AT1G43310.1	0.00387089	-1.74619
AT5G01870.1 // --- // Bifunctional inhibitor/lipid-transfer protein/seed storage	AT5G01870.1	0.00971407	-1.76076
AT1G13600.1 // bZIP58 // basic leucine-zipper 58 // --- // ---	AT1G13600.1	0.00157239	-1.78498
AT4G30140.1 // CDEF1 // GDSL-like Lipase/Acylhydrolase superfamily protein // --	AT4G30140.1	0.0312616	-1.87692
AT5G44620.1 // CYP706A3 // cytochrome P450, family 706, subfamily A, polypeptide	AT5G44620.1	0.0161657	-1.92424
AT4G22513.1 // --- // Bifunctional inhibitor/lipid-transfer protein/seed storage	AT4G22513.1	0.0277098	-1.94309
AT1G32337.1 // --- // --- // --- // ---	AT1G32337.1	0.00798969	-1.95472
AT5G62165.1 // AGL42 // AGAMOUS-like 42 // --- // --- /// AT5G62165.2 // AGL42 /	AT5G62165.1	0.0509986	-1.96552
AT5G28640.1 // AN3 // SSXT family protein // --- // ---	AT5G28640.1	0.0287297	-1.9735
AT1G52040.1 // MBP1 // myrosinase-binding protein 1 // --- // ---	AT1G52040.1	0.0375877	-2.18473
AT3G55290.1 // --- // NAD(P)-binding Rossmann-fold superfamily protein // --- //	AT3G55290.1	2.46543e-06	-2.23459
AT4G22505.1 // --- // Bifunctional inhibitor/lipid-transfer protein/seed storage	AT4G22505.1	0.0134283	-2.28142
AT4G22510.1 // --- // --- // --- // ---	AT4G22510.1	0.0144996	-2.28925
AT1G57750.1 // CYP96A15 // cytochrome P450, family 96, subfamily A, polypeptide	AT1G57750.1	0.00563921	-2.31998
AT1G13710.1 // CYP78A5 // cytochrome P450, family 78, subfamily A, polypeptide 5	AT1G13710.1	0.00639542	-2.53591
AT5G33370.1 // --- // GDSL-like Lipase/Acylhydrolase superfamily protein // ---	AT5G33370.1	0.0531271	-2.53664
AT1G02205.1 // CER1 // Fatty acid hydroxylase superfamily // --- // --- /// AT1G	AT1G02205.1	0.0305974	-3.19075
AT4G22490.1 // --- // Bifunctional inhibitor/lipid-transfer protein/seed storage	AT4G22490.1	0.00377856	-3.72058

## Sheet: 12h
Positive regulatory role of sound vibration treatment in Arabidopsis thaliana against Botrytis cinerea infection Bosung Choi1,ǂ, Ritesh Ghosh1,ǂ, Mayank Anand Gururani2, Gnanendra Shanmugam1, Junhyun Jeon1, Jonggeun Kim1, Soo-Chul Park3, Mi-Jeong Jeong3, Kyung-Hwan Han4, Dong-Won Bae5, Hanhong Bae1,*
Supplementary Table S1: List of differentially expressed genes identified through microarray analysis. Differentially expressed genes (P<0.05 and fold change >1.5) were identified through microarray analysis after infection with Botrytis cinerea in Arabidopsis thaliana exposed to 1000 Hz sound vibration. The selected genes were subjected to gene ontology enrichment analysis through DAVID bioinfor…
12 h
gene_assignment	RefSeq	p-value (Treat 12H vs. Control 12H)	Fold-Change (Treat 12H vs. Control 12H)
					UP-regulated genes (by DAVID)														Unmapped IDs are marked in red
					Category	Term	Count	%	PValue	Genes	List Total	Pop Hits	Pop Total	Fold Enrichment	Bonferroni	Benjamini	FDR		Thresholds:	Count 2	EASE 0.1
					GOTERM_BP_DIRECT	GO:0006414~translational elongation	31	14.6919	1.01268e-13	AT1G03640, AT4G39615, AT5G25625, AT3G03852, AT5G18015, AT4G17765, AT2G07757, AT1G61880, AT4G27395, AT3G45955, AT1G28990, AT5G54365, AT4G01865, AT4G03435, AT5G55045, AT3G15585, AT1G02480, AT5G60285, AT3G03845, AT2G07743, AT5G03452, AT1G15450, AT5G11475, AT4G17612, AT1G80250, AT5G18005, AT5G55055, AT1G11640, AT5G54375, AT3G62285, AT1G68970	154	703	18502	5.29791	1.86304e-11	1.86304e-11	1.25178e-10		Functional Annotation by DAVID Bioinformatics Resources 6.8
AT1G66550.1 // WRKY67 // WRKY DNA-binding protein 67 // --- // --- /// AT1G66550	AT1G66550.1	0.00555127	2.58309		GOTERM_BP_DIRECT	GO:0006412~translation	33	15.6398	5.82991e-10	AT1G03640, AT4G39615, AT5G25625, AT3G03852, AT5G18015, AT4G17765, AT2G07757, AT1G61880, AT4G27395, AT3G45955, AT1G28990, AT5G54365, AT4G01865, AT4G03435, AT5G55045, AT3G15585, AT1G02480, AT5G60285, AT3G03845, AT2G07743, AT5G03452, AT1G15450, AT5G11475, AT4G17612, AT1G80250, AT5G18005, AT5G55055, AT1G11640, AT5G54375, AT3G62285, AT5G39785, AT1G68970, AT3G48850	154	1124	18502	3.52733	1.0727e-07	5.36352e-08	7.20734e-07
AT5G64810.1 // WRKY51 // WRKY DNA-binding protein 51 // --- // ---	AT5G64810.1	0.00534888	2.49964		GOTERM_BP_DIRECT	GO:0006952~defense response	15	7.109	0.00104746	AT3G04220, AT3G23110, AT4G21380, AT3G11010, AT3G23120, AT4G25110, AT5G45000, AT3G11840, AT5G51060, AT5G27060, AT2G32140, AT5G41750, AT3G48080, AT3G11340, AT2G16870	154	652	18502	2.76402	0.175382	0.0622559	1.28727
AT5G27060.1 // RLP53 // receptor like protein 53 // --- // ---	AT5G27060.1	0.00211488	2.4798		GOTERM_BP_DIRECT	GO:0009863~salicylic acid mediated signaling pathway	4	1.89573	0.00125377	AT5G36970, AT5G01900, AT5G22570, AT1G28480	154	26	18502	18.4835	0.206132	0.0560758	1.539
AT2G04450.1 // NUDT6 // nudix hydrolase homolog 6 // --- // ---	AT2G04450.1	0.0329956	2.45904		GOTERM_BP_DIRECT	GO:0042742~defense response to bacterium	8	3.79147	0.008793	AT1G73805, AT5G01900, AT5G22570, AT1G02450, AT2G19190, AT4G23240, AT4G04540, AT5G64810	154	280	18502	3.43265	0.803102	0.277482	10.3436
AT3G55646.1 // --- // --- // --- // ---	AT3G55646.1	0.0240255	2.34056		GOTERM_BP_DIRECT	GO:0006468~protein phosphorylation	15	7.109	0.0136981	AT1G74360, AT4G04695, AT3G17420, AT3G47090, AT2G19190, AT4G21380, AT5G25930, AT4G23240, AT4G04540, AT3G55950, AT1G67000, AT2G33580, AT3G20860, AT5G01550, AT1G56120	154	874	18502	2.06195	0.920965	0.344907	15.677
AT4G35180.1 // LHT7 // LYS/HIS transporter 7 // --- // ---	AT4G35180.1	0.00298368	2.3168		GOTERM_BP_DIRECT	GO:0007165~signal transduction	9	4.2654	0.0325967	AT5G45000, AT3G04220, AT5G27060, AT3G23110, AT2G32140, AT5G41750, AT3G11010, AT3G23120, AT2G16870	154	447	18502	2.41898	0.997752	0.58151	33.6148
AT4G15660.1 // --- // Thioredoxin superfamily protein // --- // ---	AT4G15660.1	0.00696915	2.27851		GOTERM_BP_DIRECT	GO:0045454~cell redox homeostasis	5	2.36967	0.0391545	AT1G03850, AT4G15660, AT4G15670, AT1G06830, AT1G28480	154	154	18502	3.90074	0.999357	0.600946	38.9688
AT3G11340.1 // --- // UDP-Glycosyltransferase superfamily protein // --- // ---	AT3G11340.1	0.00712644	2.27003
AT3G43250.1 // --- // Family of unknown function (DUF572) // --- // ---	AT3G43250.1	0.00144199	2.20772		Category	Term	Count	%	PValue	Genes	List Total	Pop Hits	Pop Total	Fold Enrichment	Bonferroni	Benjamini	FDR
AT1G09932.1 // --- // Phosphoglycerate mutase family protein // --- // --- /// A	AT1G09932.1	0.00799701	2.1941		GOTERM_CC_DIRECT	GO:0016021~integral component of membrane	50	23.6967	0.000838693	AT5G52400, AT3G04220, AT5G16170, AT3G17420, AT5G36970, AT5G48400, AT3G47780, AT3G23110, AT5G09420, AT5G01100, AT3G28310, AT3G50470, AT2G19190, AT3G11010, AT4G23240, AT2G46650, AT2G34940, AT2G34500, AT4G35180, AT5G27060, AT2G33580, AT1G67000, AT1G59865, AT5G11210, AT5G01550, AT1G74360, AT2G29410, AT5G64640, AT3G47090, AT4G21380, AT1G27330, AT5G25930, AT1G29290, AT4G23610, AT3G23120, AT1G26200, AT4…	152	5329	25127	1.55103	0.0378607	0.0378607	0.789913
AT1G02450.1 // NIMIN1 // NIM1-interacting 1 // --- // ---	AT1G02450.1	0.000377989	2.13663		GOTERM_CC_DIRECT	GO:0005886~plasma membrane	32	15.1659	0.0338019	AT1G70810, AT3G17420, AT5G36970, AT3G47780, AT5G48400, AT3G23110, AT2G19190, AT4G23240, AT4G35180, AT2G33580, AT5G11210, AT5G25260, AT5G67080, AT3G25780, AT5G01550, AT1G74360, AT4G04695, AT5G64640, AT3G47090, AT3G47480, AT5G60800, AT5G03350, AT4G21380, AT5G25930, AT3G23120, AT4G04540, AT3G55950, AT3G59880, AT4G22710, AT2G04070, AT3G20860, AT1G56120	152	3712	25127	1.42508	0.79439	0.546558	27.7483
AT5G03350.1 // --- // Legume lectin family protein // --- // ---	AT5G03350.1	0.0287024	2.12616
AT4G04540.1 // RECEPTOR-like protein kinase) 39 (CRK39 // cysteine-rich RLK (REC	AT4G04540.1	0.0115531	2.11842		Category	Term	Count	%	PValue	Genes	List Total	Pop Hits	Pop Total	Fold Enrichment	Bonferroni	Benjamini	FDR
AT5G36970.1 // NHL25 // NDR1/HIN1-like 25 // --- // ---	AT5G36970.1	0.00113892	2.10285		GOTERM_MF_DIRECT	GO:0030533~triplet codon-amino acid adaptor activity	31	14.6919	6.46741e-15	AT1G03640, AT4G39615, AT5G25625, AT3G03852, AT5G18015, AT4G17765, AT2G07757, AT1G61880, AT4G27395, AT3G45955, AT1G28990, AT5G54365, AT4G01865, AT4G03435, AT5G55045, AT3G15585, AT1G02480, AT5G60285, AT3G03845, AT2G07743, AT5G03452, AT1G15450, AT5G11475, AT4G17612, AT1G80250, AT5G18005, AT5G55055, AT1G11640, AT5G54375, AT3G62285, AT1G68970	152	631	18182	5.87666	8.56426e-13	8.56426e-13	7.52731e-12
AT1G28480.1 // --- // Thioredoxin superfamily protein // --- // ---	AT1G28480.1	0.00671676	2.09981		GOTERM_MF_DIRECT	GO:0016301~kinase activity	19	9.00474	0.00239863	AT3G17420, AT4G04695, AT3G23110, AT3G47090, AT5G03350, AT2G19190, AT4G21380, AT5G25930, AT3G11010, AT3G23120, AT4G04540, AT3G55950, AT5G27060, AT1G67000, AT2G33580, AT3G20860, AT5G67080, AT5G01550, AT1G56120	152	1036	18182	2.19377	0.273416	0.147601	2.76897
AT1G76470.1 // --- // NAD(P)-binding Rossmann-fold superfamily protein // --- //	AT1G76470.1	0.0138929	2.08253		GOTERM_MF_DIRECT	GO:0015035~protein disulfide oxidoreductase activity	5	2.36967	0.00672304	AT1G03850, AT4G15660, AT4G15670, AT1G06830, AT1G28480	152	90	18182	6.64547	0.592283	0.258486	7.58459
AT3G22235.1 // TAIR:AT3G22231.1 // --- // --- // ---	AT3G22235.1	0.0151229	2.06647		GOTERM_MF_DIRECT	GO:0051537~2 iron, 2 sulfur cluster binding	4	1.89573	0.0142224	AT1G03850, AT4G15660, AT4G15670, AT1G06830	152	61	18182	7.84383	0.851202	0.378917	15.4218
AT3G13433.1 // --- // --- // --- // ---	AT3G13433.1	0.0261794	2.06242		GOTERM_MF_DIRECT	GO:0004674~protein serine/threonine kinase activity	13	6.16114	0.0480696	AT1G74360, AT3G17420, AT3G47090, AT2G19190, AT4G21380, AT5G25930, AT4G23240, AT4G04540, AT3G55950, AT1G67000, AT3G20860, AT5G01550, AT1G56120	152	842	18182	1.84684	0.998573	0.730289	43.7872
AT3G48850.1 // --- // phosphate transporter 3;2 // --- // ---	AT3G48850.1	0.00901957	2.03956
AT5G38710.1 // --- // Methylenetetrahydrofolate reductase family protein // ---	AT5G38710.1	0.00252826	2.03447		DOWN-regulated genes (by DAVID)
AT1G56120.1 // --- // Leucine-rich repeat transmembrane protein kinase // --- //	AT1G56120.1	0.0354256	2.0286		Category	Term	Count	%	PValue	Genes	List Total	Pop Hits	Pop Total	Fold Enrichment	Bonferroni	Benjamini	FDR
AT4G39670.1 // --- // Glycolipid transfer protein (GLTP) family protein // --- /	AT4G39670.1	0.00179628	1.96957		GOTERM_BP_DIRECT	GO:0009718~anthocyanin-containing compound biosynthetic process	5	2.80899	6.67281e-06	AT1G56650, AT5G42800, AT4G14090, AT4G22880, AT4G22870	124	19	18502	39.2657	0.00142697	0.00142697	0.00845595
AT3G44350.1 // NAC061 // NAC domain containing protein 61 // --- // --- /// AT3G	AT3G44350.1	0.00449755	1.95841		GOTERM_BP_DIRECT	GO:0006633~fatty acid biosynthetic process	6	3.37079	0.00133488	AT5G10160, AT2G47240, AT2G15090, AT5G04530, AT5G15530, AT1G49430	124	122	18502	7.33818	0.248629	0.133184	1.67855
AT5G16230.1 // --- // Plant stearoyl-acyl-carrier-protein desaturase family prot	AT5G16230.1	0.00105253	1.95517		GOTERM_BP_DIRECT	GO:0051603~proteolysis involved in cellular protein catabolic process	5	2.80899	0.00548491	AT2G23010, AT3G48350, AT2G23000, AT3G02110, AT5G08260	124	106	18502	7.03819	0.691798	0.324521	6.73265
AT5G67310.1 // CYP81G1 // cytochrome P450, family 81, subfamily G, polypeptide 1	AT5G67310.1	0.00107901	1.94037		GOTERM_BP_DIRECT	GO:0010143~cutin biosynthetic process	3	1.68539	0.00847574	AT2G47240, AT1G01610, AT1G49430	124	21	18502	21.3157	0.838223	0.365796	10.2254
AT5G51060.1 // RHD2 // NADPH/respiratory burst oxidase protein D // --- // ---	AT5G51060.1	0.00584294	1.93493		GOTERM_BP_DIRECT	GO:0006508~proteolysis	9	5.05618	0.0185763	AT2G23010, AT3G48350, AT2G23000, AT3G02110, AT3G54400, AT5G51750, AT5G07030, AT3G12700, AT5G08260	124	500	18502	2.68577	0.981916	0.551812	21.1502
AT1G65360.1 // AGL23 // AGAMOUS-like 23 // --- // ---	AT1G65360.1	2.85947e-05	1.93488		GOTERM_BP_DIRECT	GO:0071555~cell wall organization	7	3.93258	0.0190584	AT2G36870, AT4G23990, AT4G18670, AT1G64390, AT4G03210, AT5G22740, AT4G02290	124	316	18502	3.30528	0.983721	0.49657	21.6397
AT1G31358.1 // --- // MIR404; miRNA // --- // ---	AT1G31358.1	3.98615e-06	1.92204		GOTERM_BP_DIRECT	GO:0009992~cellular water homeostasis	3	1.68539	0.0250889	AT3G16240, AT2G36830, AT4G17340	124	37	18502	12.0981	0.99565	0.54012	27.5303
AT3G25882.1 // NIMIN-2 // NIM1-interacting 2 // --- // ---	AT3G25882.1	0.0162378	1.92117		GOTERM_BP_DIRECT	GO:0015840~urea transport	2	1.1236	0.0263298	AT3G16240, AT2G36830	124	4	18502	74.6048	0.996688	0.510202	28.6906
AT5G01100.1 // --- // O-fucosyltransferase family protein // --- // ---	AT5G01100.1	0.00842123	1.90193		GOTERM_BP_DIRECT	GO:0000911~cytokinesis by cell plate formation	3	1.68539	0.0290078	AT4G26760, AT5G18700, AT5G51600	124	40	18502	11.1907	0.998163	0.503387	31.1366
AT5G11210.1 // GLR2.5 // glutamate receptor 2.5 // --- // ---	AT5G11210.1	0.0305855	1.90108		GOTERM_BP_DIRECT	GO:0010023~proanthocyanidin biosynthetic process	2	1.1236	0.0456249	AT4G22880, AT4G22870	124	7	18502	42.6313	0.999954	0.63188	44.6668
AT1G36640.1 // --- // --- // --- // ---	AT1G36640.1	0.000891793	1.89518		GOTERM_BP_DIRECT	GO:0031222~arabinan catabolic process	2	1.1236	0.0456249	AT1G78060, AT5G64570	124	7	18502	42.6313	0.999954	0.63188	44.6668
AT5G22570.1 // WRKY38 // WRKY DNA-binding protein 38 // --- // ---	AT5G22570.1	0.00317906	1.8743		GOTERM_BP_DIRECT	GO:0042542~response to hydrogen peroxide	3	1.68539	0.050131	AT1G54050, AT4G14030, AT2G22240	124	54	18502	8.28943	0.999983	0.632331	47.888
AT5G35190.1 // --- // proline-rich extensin-like family protein // --- // ---	AT5G35190.1	3.40379e-05	1.8683
AT5G12450.1 // --- // FBD-like domain family protein // --- // ---	AT5G12450.1	0.0012748	1.86186		Category	Term	Count	%	PValue	Genes	List Total	Pop Hits	Pop Total	Fold Enrichment	Bonferroni	Benjamini	FDR
AT1G59920.1 // --- // MADS-box family protein // --- // ---	AT1G59920.1	0.00159558	1.85906		GOTERM_CC_DIRECT	GO:0005576~extracellular region	42	23.5955	4.72594e-08	AT2G25710, AT2G36870, AT4G22130, AT3G48350, AT4G21620, AT3G02110, AT5G51750, AT5G64570, AT4G22010, AT1G68220, AT1G60270, AT2G37640, AT5G04530, AT5G56490, AT2G23010, AT1G52040, AT1G78060, AT1G67750, AT5G45670, AT5G07030, AT1G64390, AT1G45191, AT3G12700, AT4G32460, AT1G72970, AT2G41475, AT2G02100, AT3G54400, AT4G18670, AT5G47500, AT4G03210, AT2G15090, AT2G33330, AT4G02290, AT5G08260, AT3G32980, AT2…	158	2697	25127	2.47658	3.35541e-06	3.35541e-06	4.90513e-05
AT1G32337.1 // --- // --- // --- // ---	AT1G32337.1	0.0124874	1.85802		GOTERM_CC_DIRECT	GO:0009505~plant-type cell wall	11	6.17978	3.89055e-05	AT2G02100, AT3G16240, AT3G54400, AT1G78060, AT5G64570, AT5G47500, AT1G18650, AT5G07030, AT4G22010, AT2G42800, AT4G32460	158	324	25127	5.39922	0.00275853	0.00138022	0.0403733
AT5G17390.1 // --- // Adenine nucleotide alpha hydrolases-like superfamily prote	AT5G17390.1	0.00877492	1.8513		GOTERM_CC_DIRECT	GO:0009506~plasmodesma	19	10.6742	7.12492e-05	AT1G58270, AT3G16240, AT4G18670, AT5G01820, AT4G22010, AT5G61740, AT2G33330, AT2G03933, AT1G78060, AT3G12110, AT1G18650, AT3G22790, AT5G18700, AT4G14030, AT2G45900, AT4G38580, AT2G41475, AT1G49430, AT1G43580	158	1019	25127	2.96526	0.0050461	0.00168487	0.0739261
AT5G24205.1 // --- // other RNA // --- // ---	AT5G24205.1	0.00862513	1.83143		GOTERM_CC_DIRECT	GO:0005618~cell wall	14	7.86517	0.000115353	AT3G32980, AT2G36870, AT2G02100, AT3G16240, AT3G54400, AT5G51750, AT5G64570, AT1G78060, AT4G18670, AT5G10160, AT5G47500, AT5G07030, AT4G03210, AT2G37640	158	605	25127	3.68007	0.00815707	0.00204553	0.119662
AT5G60285.1 // anticodon: AAG // pre-tRNA // --- // ---	AT5G60285.1	0.00268313	1.82537		GOTERM_CC_DIRECT	GO:0042807~central vacuole	3	1.68539	0.00168919	AT3G16240, AT2G36830, AT4G17340	158	10	25127	47.7095	0.11311	0.0237209	1.73942
AT1G27330.1 // --- // Ribosome associated membrane protein RAMP4 // --- // ---	AT1G27330.1	0.00283938	1.8235		GOTERM_CC_DIRECT	GO:0031225~anchored component of membrane	7	3.93258	0.00459147	AT1G80080, AT1G18650, AT5G10430, AT4G37450, AT2G42800, AT3G53190, AT5G60490	158	246	25127	4.52529	0.278732	0.0530013	4.66426
AT1G24147.1 // --- // --- // --- // ---	AT1G24147.1	0.0403476	1.82309		GOTERM_CC_DIRECT	GO:0009574~preprophase band	3	1.68539	0.00555801	AT4G26760, AT5G18700, AT5G51600	158	18	25127	26.5053	0.326805	0.0549632	5.62071
AT5G01900.1 // WRKY62 // WRKY DNA-binding protein 62 // --- // ---	AT5G01900.1	0.000300183	1.80954		GOTERM_CC_DIRECT	GO:0005886~plasma membrane	36	20.2247	0.00746581	AT4G22130, AT4G32650, AT2G44830, AT4G23990, AT1G80080, AT2G04032, AT1G68220, AT2G38995, AT2G42800, AT2G43800, AT5G12250, AT5G55180, AT2G47630, AT5G19290, AT5G10430, AT5G27360, AT4G37450, AT5G17700, AT3G53850, AT3G55030, AT4G38580, AT5G60490, AT2G02100, AT3G16240, AT4G35335, AT5G47500, AT5G01820, AT5G61740, AT2G40820, AT1G17200, AT3G12110, AT1G18650, AT3G22790, AT5G18700, AT3G53190, AT4G16442	158	3712	25127	1.54233	0.412607	0.0643442	7.48317
AT5G67080.1 // MAPKKK19 // mitogen-activated protein kinase kinase kinase 19 //	AT5G67080.1	0.0317806	1.79946		GOTERM_CC_DIRECT	GO:0016020~membrane	20	11.236	0.0147562	AT3G16240, AT4G35335, AT1G80080, AT4G37870, AT4G22010, AT2G37640, AT4G17340, AT5G56490, AT3G32980, AT2G47630, AT5G10160, AT5G19290, AT2G36830, AT5G27360, AT5G17700, AT1G71050, AT3G06435, AT4G37410, AT1G01610, AT1G24020	158	1771	25127	1.79595	0.651981	0.110662	14.2984
AT4G04695.1 // CPK31 // calcium-dependent protein kinase 31 // --- // ---	AT4G04695.1	0.00938793	1.79304		GOTERM_CC_DIRECT	GO:0005874~microtubule	5	2.80899	0.0193431	AT5G12250, AT4G22860, AT4G26760, AT5G18700, AT5G51600	158	163	25127	4.87827	0.75013	0.129495	18.3503
AT1G59865.1 // --- // --- // --- // --- /// AT1G59865.2 // --- // --- // --- //	AT1G59865.1	0.0329318	1.78535		GOTERM_CC_DIRECT	GO:0005887~integral component of plasma membrane	6	3.37079	0.0249925	AT4G32650, AT3G12520, AT3G16240, AT2G36830, AT5G27360, AT4G17340	158	263	25127	3.6281	0.834207	0.150719	23.1026
AT3G57157.1 // --- // other RNA // --- // ---	AT3G57157.1	1.10009e-06	1.77906		GOTERM_CC_DIRECT	GO:0005819~spindle	3	1.68539	0.0449267	AT4G22860, AT4G26760, AT5G18700	158	54	25127	8.83509	0.961752	0.238125	37.942
AT2G34940.1 // VSR5 // VACUOLAR SORTING RECEPTOR 5 // --- // ---	AT2G34940.1	0.00190931	1.77854
AT4G25070.1 // --- // --- // --- // --- /// AT4G25070.2 // --- // --- // --- //	AT4G25070.1	0.0318775	1.77483		Category	Term	Count	%	PValue	Genes	List Total	Pop Hits	Pop Total	Fold Enrichment	Bonferroni	Benjamini	FDR
AT1G02230.1 // NAC004 // NAC domain containing protein 4 // --- // ---	AT1G02230.1	0.0105597	1.77308		GOTERM_MF_DIRECT	GO:0004553~hydrolase activity, hydrolyzing O-glycosyl compounds	9	5.05618	0.000222569	AT2G36870, AT5G55180, AT1G78060, AT5G64570, AT1G18650, AT1G64390, AT4G03210, AT1G60270, AT4G02290	121	245	18182	5.51992	0.0364907	0.0364907	0.270378
AT5G45000.1 // --- // Disease resistance protein (TIR-NBS-LRR class) family // -	AT5G45000.1	0.00766951	1.77203		GOTERM_MF_DIRECT	GO:0004185~serine-type carboxypeptidase activity	4	2.24719	0.00871847	AT2G23010, AT2G23000, AT3G02110, AT5G08260	121	64	18182	9.39153	0.768313	0.518661	10.1033
AT1G67000.1 // --- // Protein kinase superfamily protein // --- // ---	AT1G67000.1	0.00316786	1.76438		GOTERM_MF_DIRECT	GO:0016740~transferase activity	7	3.93258	0.0107164	AT5G41460, AT4G23990, AT3G01410, AT5G18700, AT1G60270, AT2G45900, AT5G22740	121	280	18182	3.75661	0.834586	0.451061	12.2825
AT1G56060.1 // --- // --- // --- // ---	AT1G56060.1	0.0185334	1.76431		GOTERM_MF_DIRECT	GO:0031957~very long-chain fatty acid-CoA ligase activity	2	1.1236	0.0131567	AT2G47240, AT1G49430	121	2	18182	150.264	0.890491	0.424742	14.8783
AT2G29460.1 // GSTU4 // glutathione S-transferase tau 4 // --- // ---	AT2G29460.1	0.025303	1.75833		GOTERM_MF_DIRECT	GO:0016746~transferase activity, transferring acyl groups	4	2.24719	0.0164715	AT3G18850, AT2G15090, AT5G04530, AT1G01610	121	81	18182	7.42047	0.937566	0.425771	18.2916
AT3G23120.1 // RLP38 // receptor like protein 38 // --- // ---	AT3G23120.1	0.0192611	1.75235		GOTERM_MF_DIRECT	GO:0015254~glycerol channel activity	3	1.68539	0.0235134	AT3G16240, AT2G36830, AT4G17340	121	36	18182	12.522	0.981195	0.484322	25.1297
AT5G09290.1 // --- // Inositol monophosphatase family protein // --- // ---	AT5G09290.1	5.89737e-05	1.75011		GOTERM_MF_DIRECT	GO:0015250~water channel activity	3	1.68539	0.0273051	AT3G16240, AT2G36830, AT4G17340	121	39	18182	11.5588	0.99018	0.483397	28.5902
AT2G42980.1 // --- // Eukaryotic aspartyl protease family protein // --- // ---	AT2G42980.1	0.00397049	1.74612		GOTERM_MF_DIRECT	GO:0015204~urea transmembrane transporter activity	2	1.1236	0.0389572	AT3G16240, AT2G36830	121	6	18182	50.0882	0.998688	0.563731	38.3267
AT2G28085.1 // --- // SAUR-like auxin-responsive protein family // --- // ---	AT2G28085.1	0.00059005	1.74017
AT1G26200.1 // --- // TRAM, LAG1 and CLN8 (TLC) lipid-sensing domain containing	AT1G26200.1	0.00141277	1.7398
AT1G43310.1 // --- // Nucleotide-sugar transporter family protein // --- // ---	AT1G43310.1	0.00414851	1.73595
AT5G25930.1 // --- // Protein kinase family protein with leucine-rich repeat dom	AT5G25930.1	0.000771829	1.73277
AT4G15670.1 // --- // Thioredoxin superfamily protein // --- // ---	AT4G15670.1	0.0004968	1.72759
AT3G62460.1 // --- // Putative endonuclease or glycosyl hydrolase // --- // ---	AT3G62460.1	0.0105159	1.72656
AT5G39760.1 // HB23 // homeobox protein 23 // --- // ---	AT5G39760.1	0.000479028	1.72403
AT4G22710.1 // CYP706A2 // cytochrome P450, family 706, subfamily A, polypeptide	AT4G22710.1	0.0391633	1.71676
ATCG00980.1 // --- // --- // --- // ---	ATCG00980.1	0.0493262	1.71624
ATCG01150.1 // --- // --- // --- // ---	ATCG01150.1	0.0493262	1.71624
AT1G28990.1 // anticodon: TGG // pre-tRNA // --- // ---	AT1G28990.1	0.0126407	1.7065
AT5G41750.1 // --- // Disease resistance protein (TIR-NBS-LRR class) family // -	AT5G41750.1	0.0437154	1.70618
AT3G04220.1 // --- // Disease resistance protein (TIR-NBS-LRR class) family // -	AT3G04220.1	0.000968832	1.70346
AT5G49152.1 // --- // other RNA // --- // ---	AT5G49152.1	0.00226305	1.70339
AT4G14403.1 // --- // --- // --- // ---	AT4G14403.1	3.1285e-05	1.70071
AT5G26690.1 // --- // Heavy metal transport/detoxification superfamily protein	AT5G26690.1	0.00196916	1.69749
AT2G27660.1 // --- // Cysteine/Histidine-rich C1 domain family protein // --- //	AT2G27660.1	0.00694069	1.69381
AT1G73805.1 // --- // Calmodulin binding protein-like // --- // ---	AT1G73805.1	0.00806554	1.69243
AT4G05091.1 // --- // --- // --- // ---	AT4G05091.1	0.0345738	1.6861
AT1G29290.1 // --- // --- // --- // ---	AT1G29290.1	0.0149076	1.68597
AT4G16008.1 // --- // --- // --- // ---	AT4G16008.1	0.000380225	1.68415
AT5G25260.1 // --- // SPFH/Band 7/PHB domain-containing membrane-associated prot	AT5G25260.1	0.0303443	1.68122
AT1G59930.1 // --- // MADS-box family protein // --- // ---	AT1G59930.1	0.00976259	1.67975
AT5G17450.1 // --- // Heavy metal transport/detoxification superfamily protein	AT5G17450.1	0.00142622	1.67877
AT5G11920.1 // cwINV6 // 6-&1-fructan exohydrolase // --- // --- /// AT5G11920.2	AT5G11920.1	0.0458638	1.67255
AT2G31020.1 // oxysterol binding protein)-related protein 1A (ORP1A // OSBP(oxys	AT2G31020.1	0.0400406	1.67122
AT1G78210.1 // --- // alpha/beta-Hydrolases superfamily protein // --- // ---	AT1G78210.1	0.00948939	1.67
AT2G04070.1 // --- // MATE efflux family protein // --- // ---	AT2G04070.1	0.0473232	1.66987
AT5G67340.1 // --- // ARM repeat superfamily protein // --- // ---	AT5G67340.1	0.0496188	1.66758
AT4G26290.1 // --- // --- // --- // ---	AT4G26290.1	0.052995	1.66513
AT5G35066.1 // --- // --- // --- // ---	AT5G35066.1	0.00531186	1.66245
AT1G13600.1 // bZIP58 // basic leucine-zipper 58 // --- // ---	AT1G13600.1	0.00427259	1.65044
AT4G23240.1 // RECEPTOR-like protein kinase) 16 (CRK16 // cysteine-rich RLK (REC	AT4G23240.1	0.00467748	1.6464
AT5G59820.1 // RHL41 // C2H2-type zinc finger family protein // --- // ---	AT5G59820.1	0.0276379	1.64508
AT2G40750.1 // WRKY54 // WRKY DNA-binding protein 54 // --- // ---	AT2G40750.1	0.0100056	1.63831
AT1G06830.1 // --- // Glutaredoxin family protein // --- // ---	AT1G06830.1	0.00607177	1.63527
AT5G64510.1 // --- // --- // --- // ---	AT5G64510.1	0.00770204	1.63054
gi:12232301 // --- // Arabidopsis thaliana clone m53(C) 5S ribosomal RNA gene, c	gi:12232301	0.00130608	1.62687
AT2G34500.1 // CYP710A1 // cytochrome P450, family 710, subfamily A, polypeptide	AT2G34500.1	0.0155641	1.62431
AT3G60120.1 // BGLU27 // beta glucosidase 27 // --- // ---	AT3G60120.1	0.0182313	1.61589
AT3G11010.1 // RLP34 // receptor like protein 34 // --- // ---	AT3G11010.1	0.0415089	1.61342
AT5G22520.1 // --- // --- // --- // ---	AT5G22520.1	0.0548756	1.60874
AT4G27140.1 // SESA1 // seed storage albumin 1 // --- // ---	AT4G27140.1	0.00348314	1.60537
AT5G39300.1 // EXPA25 // expansin A25 // --- // ---	AT5G39300.1	0.0118821	1.60462
AT5G48560.1 // --- // basic helix-loop-helix (bHLH) DNA-binding superfamily prot	AT5G48560.1	0.000405873	1.60421
AT5G24206.1 // --- // other RNA // --- // ---	AT5G24206.1	0.012914	1.60346
AT3G25780.1 // AOC3 // allene oxide cyclase 3 // --- // ---	AT3G25780.1	0.0256123	1.60254
AT5G20790.1 // --- // --- // --- // --- /// AT5G20790.2 // --- // --- // --- //	AT5G20790.1	0.0301628	1.60187
AT1G12880.1 // NUDT12 // nudix hydrolase homolog 12 // --- // ---	AT1G12880.1	0.00483919	1.59916
AT3G47480.1 // --- // Calcium-binding EF-hand family protein // --- // ---	AT3G47480.1	0.042406	1.59877
AT3G22142.1 // --- // Bifunctional inhibitor/lipid-transfer protein/seed storage	AT3G22142.1	0.00930224	1.59793
AT3G59880.1 // --- // --- // --- // ---	AT3G59880.1	0.0203331	1.59721
AT1G19300.1 // PARVUS // Nucleotide-diphospho-sugar transferases superfamily pro	AT1G19300.1	0.000340911	1.59011
AT2G22860.1 // PSK2 // phytosulfokine 2 precursor // --- // ---	AT2G22860.1	0.0222511	1.58606
AT3G48080.1 // --- // alpha/beta-Hydrolases superfamily protein // --- // ---	AT3G48080.1	0.0239963	1.58428
gi:12232300 // --- // Arabidopsis thaliana clone m21(C) 5S ribosomal RNA gene, c	gi:12232300	0.00267001	1.58255
AT3G24090.1 // --- // glutamine-fructose-6-phosphate transaminase (isomerizing)s	AT3G24090.1	0.0158381	1.57915
AT5G11425.1 // --- // --- // --- // ---	AT5G11425.1	0.00804565	1.57778
AT2G29410.1 // MTPB1 // metal tolerance protein B1 // --- // ---	AT2G29410.1	0.00691667	1.57763
AT3G21520.1 // DMP1 // DUF679 domain membrane protein 1 // --- // ---	AT3G21520.1	0.0198627	1.57598
AT1G18300.1 // NUDT4 // nudix hydrolase homolog 4 // --- // ---	AT1G18300.1	0.00136819	1.57512
AT5G39785.1 // --- // Protein of unknown function (DUF1666) // --- // --- /// AT	AT5G39785.1	0.000415596	1.57424
AT5G48570.1 // --- // FKBP-type peptidyl-prolyl cis-trans isomerase family prote	AT5G48570.1	0.05366	1.57305
AT5G64395.1 // --- // --- // --- // ---	AT5G64395.1	0.00877073	1.573
AT2G07743.1 // anticodon: GTC // pre-tRNA // --- // ---	AT2G07743.1	0.0349845	1.5716
AT4G23610.1 // --- // Late embryogenesis abundant (LEA) hydroxyproline-rich glyc	AT4G23610.1	0.00716876	1.57106
AT3G51375.1 // --- // MIR171A; miRNA // --- // ---	AT3G51375.1	0.00785629	1.57022
AT5G03610.1 // --- // GDSL-like Lipase/Acylhydrolase superfamily protein // ---	AT5G03610.1	0.00519474	1.5701
AT3G26820.1 // --- // Esterase/lipase/thioesterase family protein // --- // ---	AT3G26820.1	0.00422477	1.56883
AT2G07757.1 // anticodon: GGA // pre-tRNA // --- // ---	AT2G07757.1	0.00549191	1.56865
ATMG00230.1 // --- // --- // --- // ---	ATMG00230.1	0.00549191	1.56865
AT5G48400.1 // --- // Glutamate receptor family protein // --- // --- /// AT5G48	AT5G48400.1	0.0314953	1.56504
AT5G52400.1 // CYP715A1 // cytochrome P450, family 715, subfamily A, polypeptide	AT5G52400.1	0.016903	1.56348
AT3G13403.1 // --- // Defensin-like (DEFL) family protein // --- // ---	AT3G13403.1	0.0217769	1.56315
AT5G59130.2 // --- // Subtilase family protein // --- // --- /// AT5G59130.1 //	AT5G59130.2	0.0115708	1.5611
AT5G09420.1 // TOC64-V // translocon at the outer membrane of chloroplasts 64-V	AT5G09420.1	0.00288431	1.56109
AT4G21380.1 // RK3 // receptor kinase 3 // --- // ---	AT4G21380.1	0.00551822	1.55994
AT1G03850.1 // --- // Glutaredoxin family protein // --- // --- /// AT1G03850.2	AT1G03850.1	0.0427898	1.5595
AT5G43780.1 // --- // Pseudouridine synthase/archaeosine transglycosylase-like f	AT5G43780.1	0.0113922	1.55885
AT1G63840.1 // --- // RING/U-box superfamily protein // --- // ---	AT1G63840.1	0.0153298	1.55663
AT3G44450.1 // --- // --- // --- // ---	AT3G44450.1	0.00344742	1.55585
AT5G64640.1 // --- // Plant invertase/pectin methylesterase inhibitor superfamil	AT5G64640.1	0.00552723	1.55504
AT1G59860.1 // --- // HSP20-like chaperones superfamily protein // --- // ---	AT1G59860.1	0.00409787	1.55403
AT2G33580.1 // --- // Protein kinase superfamily protein // --- // ---	AT2G33580.1	0.00798502	1.55302
AT1G19260.1 // --- // TTF-type zinc finger protein with HAT dimerisation domain	AT1G19260.1	0.0215733	1.55205
AT3G07195.1 // --- // RPM1-interacting protein 4 (RIN4) family protein // --- //	AT3G07195.1	0.0229486	1.5498
AT5G55010.1 // --- // --- // --- // ---	AT5G55010.1	0.0471353	1.54949
ATCG01030.1 // --- // --- // --- // ---	ATCG01030.1	0.0345851	1.54839
AT2G03505.1 // --- // Carbohydrate-binding X8 domain superfamily protein // ---	AT2G03505.1	0.0302962	1.54831
AT1G02480.1 // anticodon: GAA // pre-tRNA // --- // ---	AT1G02480.1	0.000940826	1.5472
AT1G03640.1 // anticodon: GAA // pre-tRNA // --- // ---	AT1G03640.1	0.000940826	1.5472
AT1G68970.1 // anticodon: GAA // pre-tRNA // --- // ---	AT1G68970.1	0.000940826	1.5472
AT3G15585.1 // anticodon: GAA // pre-tRNA // --- // ---	AT3G15585.1	0.000940826	1.5472
AT3G62285.1 // anticodon: GAA // pre-tRNA // --- // ---	AT3G62285.1	0.000940826	1.5472
AT4G27395.1 // anticodon: GAA // pre-tRNA // --- // ---	AT4G27395.1	0.000940826	1.5472
AT4G01865.1 // anticodon: GAA // pre-tRNA // --- // ---	AT4G01865.1	0.000940826	1.5472
AT4G03435.1 // anticodon: GAA // pre-tRNA // --- // ---	AT4G03435.1	0.000940826	1.5472
AT5G54365.1 // anticodon: GAA // pre-tRNA // --- // ---	AT5G54365.1	0.000940826	1.5472
AT5G54375.1 // anticodon: GAA // pre-tRNA // --- // ---	AT5G54375.1	0.000940826	1.5472
AT5G03452.1 // anticodon: GAA // pre-tRNA // --- // ---	AT5G03452.1	0.000940826	1.5472
AT5G11475.1 // anticodon: GAA // pre-tRNA // --- // ---	AT5G11475.1	0.000940826	1.5472
AT5G25625.1 // anticodon: GAA // pre-tRNA // --- // ---	AT5G25625.1	0.000940826	1.5472
AT5G55045.1 // anticodon: GAA // pre-tRNA // --- // ---	AT5G55045.1	0.000940826	1.5472
AT5G55055.1 // anticodon: GAA // pre-tRNA // --- // ---	AT5G55055.1	0.000940826	1.5472
AT3G47090.1 // --- // Leucine-rich repeat protein kinase family protein // --- /	AT3G47090.1	0.00508582	1.54606
AT4G15270.1 // --- // glucosyltransferase-related // --- // ---	AT4G15270.1	0.0385793	1.54587
AT5G54720.1 // --- // Ankyrin repeat family protein // --- // ---	AT5G54720.1	0.000230134	1.54552
AT3G55290.1 // --- // NAD(P)-binding Rossmann-fold superfamily protein // --- //	AT3G55290.1	0.000711909	1.54536
AT3G12830.1 // --- // SAUR-like auxin-responsive protein family // --- // ---	AT3G12830.1	0.000804558	1.54502
AT4G13572.1 // --- // --- // --- // ---	AT4G13572.1	0.0167682	1.54332
AT2G32140.1 // --- // transmembrane receptors // --- // ---	AT2G32140.1	0.00152969	1.54307
AT5G22545.1 // --- // --- // --- // ---	AT5G22545.1	0.011126	1.54194
AT3G20860.1 // NEK5 // NIMA-related kinase 5 // --- // ---	AT3G20860.1	0.0195997	1.54156
AT1G16022.1 // --- // --- // --- // ---	AT1G16022.1	0.0012039	1.54146
AT1G49230.1 // --- // RING/U-box superfamily protein // --- // ---	AT1G49230.1	0.00134794	1.54069
AT4G19970.1 // InterPro:IPR005069 // --- // --- // ---	AT4G19970.1	0.0357164	1.5369
AT3G55310.1 // --- // NAD(P)-binding Rossmann-fold superfamily protein // --- //	AT3G55310.1	0.0025065	1.53419
AT5G16170.1 // --- // Core-2/I-branching beta-1,6-N-acetylglucosaminyltransferas	AT5G16170.1	0.0102353	1.53191
AT1G61810.1 // BGLU45 // beta-glucosidase 45 // --- // --- /// AT1G61810.2 // BG	AT1G61810.1	0.044532	1.53082
AT1G70810.1 // --- // Calcium-dependent lipid-binding (CaLB domain) family prote	AT1G70810.1	0.00766394	1.52943
AT2G46650.1 // CB5-C // cytochrome B5 isoform C // --- // ---	AT2G46650.1	0.0105981	1.52871
AT2G16870.1 // --- // Disease resistance protein (TIR-NBS-LRR class) family // -	AT2G16870.1	0.0412185	1.52808
AT2G23590.1 // MES8 // methyl esterase 8 // --- // ---	AT2G23590.1	0.00316161	1.52795
AT2G19190.1 // FRK1 // FLG22-induced receptor-like kinase 1 // --- // ---	AT2G19190.1	0.0371097	1.52739
AT4G26120.1 // --- // Ankyrin repeat family protein / BTB/POZ domain-containing	AT4G26120.1	0.0285792	1.52673
AT2G03500.1 // --- // Homeodomain-like superfamily protein // --- // ---	AT2G03500.1	0.00436118	1.52664
AT4G25110.1 // MC2 // metacaspase 2 // --- // --- /// AT4G25110.2 // MC2 // meta	AT4G25110.1	0.0493401	1.52515
AT3G17420.1 // GPK1 // glyoxysomal protein kinase 1 // --- // ---	AT3G17420.1	0.00341228	1.52159
AT3G51890.1 // --- // Clathrin light chain protein // --- // ---	AT3G51890.1	0.0023275	1.52143
AT3G21230.1 // 4CL5 // 4-coumarate:CoA ligase 5 // --- // ---	AT3G21230.1	0.00654729	1.51488
AT1G74360.1 // --- // Leucine-rich repeat protein kinase family protein // --- /	AT1G74360.1	0.0478659	1.51468
AT3G41761.1 // --- // other RNA // --- // ---	AT3G41761.1	0.034426	1.5143
AT3G50470.1 // HR3 // homolog of RPW8 3 // --- // ---	AT3G50470.1	0.014532	1.5136
ATMG00360.1 // --- // --- // --- // ---	ATMG00360.1	0.000433202	1.51332
AT3G28310.1 // DUF677 // Protein of unknown function (DUF677) // --- // ---	AT3G28310.1	0.00633135	1.51314
AT3G55950.1 // CCR3 // CRINKLY4 related 3 // --- // ---	AT3G55950.1	0.0373098	1.5124
AT5G01550.1 // LECRKA4.2 // lectin receptor kinase a4.1 // --- // ---	AT5G01550.1	0.0476671	1.51125
AT3G49305.1 // --- // --- // --- // ---	AT3G49305.1	0.0429678	1.50953
AT4G01883.1 // --- // Polyketide cyclase / dehydrase and lipid transport protein	AT4G01883.1	0.00325709	1.50939
AT3G52520.1 // --- // --- // --- // ---	AT3G52520.1	0.012498	1.50818
AT3G45955.1 // anticodon: AAC // pre-tRNA // --- // ---	AT3G45955.1	0.00750189	1.50498
AT5G10370.1 // --- // helicase domain-containing protein / IBR domain-containing	AT5G10370.1	0.00313455	1.50475
AT1G15415.1 // --- // --- // --- // ---	AT1G15415.1	0.00760044	1.50418
AT5G15800.1 // SEP1 // K-box region and MADS-box transcription factor family pro	AT5G15800.1	0.0271985	1.5037
AT1G27720.1 // TAF4B // TBP-associated factor 4B // --- // ---	AT1G27720.1	0.00771975	1.5029
AT1G11640.1 // anticodon: CCA // pre-tRNA // --- // ---	AT1G11640.1	3.96278e-06	1.50285
AT1G15450.1 // anticodon: CCA // pre-tRNA // --- // ---	AT1G15450.1	3.96278e-06	1.50285
AT1G61880.1 // anticodon: CCA // pre-tRNA // --- // ---	AT1G61880.1	3.96278e-06	1.50285
AT1G80250.1 // anticodon: CCA // pre-tRNA // --- // ---	AT1G80250.1	3.96278e-06	1.50285
AT3G03845.1 // anticodon: CCA // pre-tRNA // --- // ---	AT3G03845.1	3.96278e-06	1.50285
AT3G03852.1 // anticodon: CCA // pre-tRNA // --- // ---	AT3G03852.1	3.96278e-06	1.50285
AT4G39615.1 // anticodon: CCA // pre-tRNA // --- // ---	AT4G39615.1	3.96278e-06	1.50285
AT4G17612.1 // anticodon: CCA // pre-tRNA // --- // ---	AT4G17612.1	3.96278e-06	1.50285
AT4G17765.1 // anticodon: CCA // pre-tRNA // --- // ---	AT4G17765.1	3.96278e-06	1.50285
AT5G18005.1 // anticodon: CCA // pre-tRNA // --- // ---	AT5G18005.1	3.96278e-06	1.50285
AT5G18015.1 // anticodon: CCA // pre-tRNA // --- // ---	AT5G18015.1	3.96278e-06	1.50285
AT3G47780.1 // ATH6 // ABC2 homolog 6 // --- // ---	AT3G47780.1	0.00849715	1.50115
AT3G11840.1 // PUB24 // plant U-box 24 // --- // ---	AT3G11840.1	0.00620148	1.5007
AT1G22260.1 // --- // Myosin heavy chain-related protein // --- // ---	AT1G22260.1	0.000994283	1.50033
AT3G04480.1 // --- // endoribonucleases // --- // ---	AT3G04480.1	0.00162856	1.49826
AT1G74929.1 // --- // --- // --- // ---	AT1G74929.1	0.00712769	1.49762
AT5G60800.2 // --- // Heavy metal transport/detoxification superfamily protein	AT5G60800.2	0.0303723	1.49645
AT3G23110.1 // RLP37 // receptor like protein 37 // --- // ---	AT3G23110.1	0.0401258	1.49636
AT4G26760.1 // MAP65-2 // microtubule-associated protein 65-2 // --- // ---	AT4G26760.1	0.0259371	-1.49511
AT4G16442.1 // UPF0497 // Uncharacterised protein family (UPF0497) // --- // ---	AT4G16442.1	0.00499285	-1.49741
AT4G22130.1 // SRF8 // STRUBBELIG-receptor family 8 // --- // --- /// AT4G22130.	AT4G22130.1	0.0419845	-1.49796
AT1G68220.1 // DUF1218 // Protein of unknown function (DUF1218) // --- // ---	AT1G68220.1	0.0295841	-1.49921
AT2G47240.1 // LACS1 // AMP-dependent synthetase and ligase family protein // --	AT2G47240.1	0.00826478	-1.50064
AT3G55030.1 // PGPS2 // phosphatidylglycerolphosphate synthase 2 // --- // ---	AT3G55030.1	0.0110969	-1.50232
AT4G35720.1 // DUF241 // Arabidopsis protein of unknown function (DUF241) // ---	AT4G35720.1	2.38448e-05	-1.50239
AT5G63650.1 // SNRK2.5 // SNF1-related protein kinase 2.5 // --- // ---	AT5G63650.1	0.00324544	-1.50812
AT2G22482.1 // --- // --- // --- // ---	AT2G22482.1	0.00124296	-1.50981
AT4G14030.1 // SBP1 // selenium-binding protein 1 // --- // --- /// AT4G14030.2	AT4G14030.1	0.00745046	-1.51074
AT1G35516.1 // --- // myb-like transcription factor family protein // --- // ---	AT1G35516.1	0.00853797	-1.51211
AT1G43580.1 // --- // Sphingomyelin synthetase family protein // --- // ---	AT1G43580.1	0.00312224	-1.51354
AT5G10160.1 // --- // Thioesterase superfamily protein // --- // ---	AT5G10160.1	0.00669878	-1.51463
AT5G18700.1 // --- // Protein kinase family protein with ARM repeat domain // --	AT5G18700.1	0.0066948	-1.51469
AT1G64390.1 // GH9C2 // glycosyl hydrolase 9C2 // --- // ---	AT1G64390.1	0.0281737	-1.51588
AT1G45191.1 // --- // Glycosyl hydrolase superfamily protein // --- // --- /// A	AT1G45191.1	0.0198845	-1.51619
AT1G78060.1 // --- // Glycosyl hydrolase family protein // --- // ---	AT1G78060.1	0.00877766	-1.5173
AT3G14595.1 // --- // Ribosomal protein L18ae family // --- // ---	AT3G14595.1	0.00331928	-1.51874
AT2G45080.1 // --- // cyclin p3;1 // --- // ---	AT2G45080.1	0.0522112	-1.51937
AT2G41540.2 // --- // 6-phosphogluconate dehydrogenase family protein // --- //	AT2G41540.2	0.00563911	-1.51984
AT2G24290.1 // DUF1068 // Protein of unknown function (DUF1068) // --- // ---	AT2G24290.1	0.00540606	-1.52004
AT5G42820.2 // --- // Zinc finger C-x8-C-x5-C-x3-H type family protein // --- //	AT5G42820.2	0.00151674	-1.52167
AT2G41475.1 // ATS3 // Embryo-specific protein 3, (ATS3) // --- // ---	AT2G41475.1	0.0215285	-1.52196
AT4G18220.1 // --- // Drug/metabolite transporter superfamily protein // --- //	AT4G18220.1	0.00711424	-1.52351
AT5G12250.1 // TUB6 // beta-6 tubulin // --- // ---	AT5G12250.1	0.00940409	-1.52468
AT3G52940.1 // FK // Ergosterol biosynthesis ERG4/ERG24 family // --- // --- ///	AT3G52940.1	0.0494687	-1.52688
AT5G65530.1 // --- // Protein kinase superfamily protein // --- // ---	AT5G65530.1	0.0449896	-1.52788
AT2G26355.1 // --- // other RNA // --- // ---	AT2G26355.1	0.0431247	-1.53188
AT2G25710.2 // HCS1 // holocarboxylase synthase 1 // --- // --- /// AT2G25710.1	AT2G25710.2	0.00357706	-1.53279
AT4G03190.1 // GRH1 // GRR1-like protein 1 // --- // ---	AT4G03190.1	0.00766011	-1.53343
AT1G57980.1 // --- // Nucleotide-sugar transporter family protein // --- // ---	AT1G57980.1	0.000928483	-1.53411
AT5G19290.1 // --- // alpha/beta-Hydrolases superfamily protein // --- // ---	AT5G19290.1	0.0033647	-1.5363
AT2G33330.1 // PDLP3 // plasmodesmata-located protein 3 // --- // ---	AT2G33330.1	0.0503167	-1.53868
AT4G38580.1 // FP6 // farnesylated protein 6 // --- // ---	AT4G38580.1	0.00244643	-1.53876
AT1G01610.1 // GPAT4 // glycerol-3-phosphate acyltransferase 4 // --- // ---	AT1G01610.1	0.0114129	-1.54178
AT3G23830.1 // GRP4 // glycine-rich RNA-binding protein 4 // --- // --- /// AT3G	AT3G23830.1	0.0399274	-1.5426
AT4G21620.1 // --- // glycine-rich protein // --- // --- /// AT4G21620.2 // ---	AT4G21620.1	0.00361427	-1.54611
AT5G25590.1 // --- // Protein of unknown function (DUF630 and DUF632) // --- //	AT5G25590.1	0.00796155	-1.5487
AT4G22860.1 // --- // Cell cycle regulated microtubule associated protein // ---	AT4G22860.1	0.0475178	-1.54889
AT3G57600.1 // --- // Integrase-type DNA-binding superfamily protein // --- // -	AT3G57600.1	0.00134613	-1.5489
AT3G57780.1 // TAIR:AT2G42320.2 // --- // --- // ---	AT3G57780.1	0.0199692	-1.54964
AT2G45900.1 // --- // Phosphatidylinositol N-acetyglucosaminlytransferase subuni	AT2G45900.1	0.0175369	-1.54989
AT1G71050.1 // --- // Heavy metal transport/detoxification superfamily protein	AT1G71050.1	0.008228	-1.55071
AT1G56580.1 // SVB // Protein of unknown function, DUF538 // --- // ---	AT1G56580.1	0.0528314	-1.55083
AT5G07030.1 // --- // Eukaryotic aspartyl protease family protein // --- // ---	AT5G07030.1	0.0243336	-1.55233
AT4G35335.1 // --- // Nucleotide-sugar transporter family protein // --- // ---	AT4G35335.1	0.0134213	-1.55682
AT1G49032.1 // --- // --- // --- // ---	AT1G49032.1	0.0092754	-1.55814
AT2G37260.1 // TTG2 // WRKY family transcription factor family protein // --- //	AT2G37260.1	0.0124417	-1.55925
AT1G62990.1 // KNAT7 // KNOTTED-like homeobox of Arabidopsis thaliana 7 // --- /	AT1G62990.1	0.00196058	-1.56112
AT1G18650.1 // PDCB3 // plasmodesmata callose-binding protein 3 // --- // ---	AT1G18650.1	0.0172809	-1.5619
AT2G30150.1 // --- // UDP-Glycosyltransferase superfamily protein // --- // ---	AT2G30150.1	0.00322925	-1.56359
AT5G41460.1 // DUF604 // Protein of unknown function (DUF604) // --- // ---	AT5G41460.1	0.0338971	-1.56393
AT1G27030.1 // --- // --- // --- // ---	AT1G27030.1	0.0460985	-1.56754
AT4G25707.1 // --- // --- // --- // ---	AT4G25707.1	0.00692947	-1.56766
AT2G36870.1 // XTH32 // xyloglucan endotransglucosylase/hydrolase 32 // --- // -	AT2G36870.1	0.0175007	-1.56932
AT1G28330.1 // DYL1 // dormancy-associated protein-like 1 // --- // --- /// AT1G	AT1G28330.1	0.0153038	-1.57331
AT5G66440.1 // --- // --- // --- // ---	AT5G66440.1	0.0233456	-1.5755
AT3G49840.1 // DUF2215 // Uncharacterized conserved protein (DUF2215) // --- //	AT3G49840.1	0.000977493	-1.5759
AT3G09800.1 // --- // SNARE-like superfamily protein // --- // ---	AT3G09800.1	0.00751813	-1.57788
AT3G48350.1 // --- // Cysteine proteinases superfamily protein // --- // ---	AT3G48350.1	0.0501969	-1.57864
AT5G64572.1 // --- // other RNA // --- // ---	AT5G64572.1	0.037646	-1.57871
AT4G17340.1 // --- // tonoplast intrinsic protein 2;2 // --- // ---	AT4G17340.1	0.0104634	-1.58014
AT5G08260.1 // scpl35 // serine carboxypeptidase-like 35 // --- // ---	AT5G08260.1	0.00678443	-1.5849
AT4G32460.1 // --- // Protein of unknown function, DUF642 // --- // --- /// AT4G	AT4G32460.1	0.0445627	-1.58921
AT1G24020.2 // MLP423 // MLP-like protein 423 // --- // --- /// AT1G24020.1 // M	AT1G24020.2	0.0110554	-1.58922
AT5G51750.1 // SBT1.3 // subtilase 1.3 // --- // ---	AT5G51750.1	0.0173603	-1.59193
AT3G53850.1 // UPF0497 // Uncharacterised protein family (UPF0497) // --- // ---	AT3G53850.1	0.00106426	-1.59521
AT5G27889.1 // --- // --- // --- // ---	AT5G27889.1	0.00604302	-1.59586
AT3G12520.1 // --- // sulfate transporter 4;2 // --- // --- /// AT3G12520.2 // -	AT3G12520.1	0.00408189	-1.59685
AT3G22790.1 // --- // Kinase interacting (KIP1-like) family protein // --- // --	AT3G22790.1	0.0342933	-1.59769
AT4G14090.1 // --- // UDP-Glycosyltransferase superfamily protein // --- // ---	AT4G14090.1	0.00369712	-1.5998
AT3G02110.1 // scpl25 // serine carboxypeptidase-like 25 // --- // ---	AT3G02110.1	0.0249514	-1.59981
AT3G53190.1 // --- // Pectin lyase-like superfamily protein // --- // ---	AT3G53190.1	0.0250148	-1.60386
AT2G17710.1 // --- // --- // --- // ---	AT2G17710.1	0.00647772	-1.60441
AT5G61740.1 // ATH14 // ABC2 homolog 14 // --- // ---	AT5G61740.1	0.0103116	-1.6055
AT3G12110.1 // ACT11 // actin-11 // --- // ---	AT3G12110.1	0.0177848	-1.6085
AT5G36350.1 // --- // ECA1 gametogenesis related family protein // --- // ---	AT5G36350.1	0.0186824	-1.6155
AT5G36380.1 // --- // ECA1 gametogenesis related family protein // --- // ---	AT5G36380.1	0.0186824	-1.6155
AT5G36390.1 // --- // ECA1 gametogenesis related family protein // --- // ---	AT5G36390.1	0.0186824	-1.6155
AT5G36400.1 // --- // ECA1 gametogenesis related family protein // --- // ---	AT5G36400.1	0.0186824	-1.6155
AT5G36410.1 // --- // ECA1 gametogenesis related family protein // --- // ---	AT5G36410.1	0.0186824	-1.6155
AT5G36420.1 // --- // ECA1 gametogenesis related family protein // --- // ---	AT5G36420.1	0.0186824	-1.6155
AT5G36430.1 // --- // ECA1 gametogenesis related family protein // --- // ---	AT5G36430.1	0.0186824	-1.6155
AT5G36440.1 // --- // ECA1 gametogenesis related family protein // --- // ---	AT5G36440.1	0.0186824	-1.6155
AT5G36450.1 // --- // ECA1 gametogenesis related family protein // --- // ---	AT5G36450.1	0.0186824	-1.6155
AT5G36460.1 // --- // ECA1 gametogenesis related family protein // --- // ---	AT5G36460.1	0.0186824	-1.6155
AT5G36470.1 // --- // ECA1 gametogenesis related family protein // --- // ---	AT5G36470.1	0.0186824	-1.6155
AT5G36350.1 // --- // ECA1 gametogenesis related family protein // --- // ---	AT5G36350.1	0.0186824	-1.6155
AT5G36380.1 // --- // ECA1 gametogenesis related family protein // --- // ---	AT5G36380.1	0.0186824	-1.6155
AT5G36390.1 // --- // ECA1 gametogenesis related family protein // --- // ---	AT5G36390.1	0.0186824	-1.6155
AT5G36400.1 // --- // ECA1 gametogenesis related family protein // --- // ---	AT5G36400.1	0.0186824	-1.6155
AT5G36410.1 // --- // ECA1 gametogenesis related family protein // --- // ---	AT5G36410.1	0.0186824	-1.6155
AT5G36420.1 // --- // ECA1 gametogenesis related family protein // --- // ---	AT5G36420.1	0.0186824	-1.6155
AT5G36430.1 // --- // ECA1 gametogenesis related family protein // --- // ---	AT5G36430.1	0.0186824	-1.6155
AT5G36440.1 // --- // ECA1 gametogenesis related family protein // --- // ---	AT5G36440.1	0.0186824	-1.6155
AT5G36450.1 // --- // ECA1 gametogenesis related family protein // --- // ---	AT5G36450.1	0.0186824	-1.6155
AT5G36460.1 // --- // ECA1 gametogenesis related family protein // --- // ---	AT5G36460.1	0.0186824	-1.6155
AT5G36470.1 // --- // ECA1 gametogenesis related family protein // --- // ---	AT5G36470.1	0.0186824	-1.6155
AT3G20260.1 // --- // Protein of unknown function (DUF1666) // --- // ---	AT3G20260.1	0.0302083	-1.61693
AT4G37450.1 // AGP18 // arabinogalactan protein 18 // --- // ---	AT4G37450.1	0.0139217	-1.61974
AT1G09470.1 // --- // --- // --- // --- /// AT1G09470.2 // --- // --- // --- //	AT1G09470.1	0.0164994	-1.62101
AT4G18670.1 // --- // Leucine-rich repeat (LRR) family protein // --- // ---	AT4G18670.1	0.00417992	-1.6271
AT3G15450.1 // --- // Aluminium induced protein with YGL and LRDR motifs // ---	AT3G15450.1	0.0761355	-1.62894
AT1G54050.1 // --- // HSP20-like chaperones superfamily protein // --- // ---	AT1G54050.1	0.0017394	-1.62926
AT4G22010.1 // sks4 // SKU5 similar 4 // --- // ---	AT4G22010.1	0.0520117	-1.63264
AT4G32650.1 // KAT3 // potassium channel in Arabidopsis thaliana 3 // --- // ---	AT4G32650.1	0.0293174	-1.63743
AT5G24580.1 // --- // Heavy metal transport/detoxification superfamily protein	AT5G24580.1	0.0154497	-1.64087
AT5G15530.1 // BCCP2 // biotin carboxyl carrier protein 2 // --- // ---	AT5G15530.1	0.0351494	-1.64534
AT2G42800.1 // RLP29 // receptor like protein 29 // --- // ---	AT2G42800.1	0.0364916	-1.64687
AT2G36830.1 // GAMMA-TIP // gamma tonoplast intrinsic protein // --- // ---	AT2G36830.1	0.0237739	-1.64837
AT2G22240.1 // MIPS2 // myo-inositol-1-phosphate synthase 2 // --- // --- /// AT	AT2G22240.1	0.00508794	-1.64909
AT2G47630.1 // --- // alpha/beta-Hydrolases superfamily protein // --- // ---	AT2G47630.1	0.0446562	-1.65204
AT5G27360.1 // --- // Major facilitator superfamily protein // --- // ---	AT5G27360.1	0.03678	-1.65351
AT1G62480.1 // --- // Vacuolar calcium-binding protein-related // --- // ---	AT1G62480.1	0.0257778	-1.65442
AT2G40820.1 // --- // --- // --- // ---	AT2G40820.1	0.00300041	-1.65583
AT2G27385.2 // --- // Pollen Ole e 1 allergen and extensin family protein // ---	AT2G27385.2	0.0248416	-1.65601
AT5G27890.1 // TAIR:AT2G15420.1 // --- // --- // ---	AT5G27890.1	0.00185007	-1.65723
AT4G35840.1 // --- // RING/U-box superfamily protein // --- // ---	AT4G35840.1	0.00507679	-1.65935
AT2G23000.1 // scpl10 // serine carboxypeptidase-like 10 // --- // ---	AT2G23000.1	0.00610744	-1.66232
AT2G44830.1 // --- // Protein kinase superfamily protein // --- // ---	AT2G44830.1	0.0107175	-1.66433
AT2G45400.1 // --- // NAD(P)-binding Rossmann-fold superfamily protein // --- //	AT2G45400.1	0.0170239	-1.6649
AT3G16240.1 // DELTA-TIP // delta tonoplast integral protein // --- // ---	AT3G16240.1	0.0109296	-1.67505
AT5G26210.1 // AL4 // alfin-like 4 // --- // ---	AT5G26210.1	4.593e-05	-1.67598
AT5G22740.1 // CSLA02 // cellulose synthase-like A02 // --- // ---	AT5G22740.1	0.0541378	-1.6777
AT3G01410.1 // --- // Polynucleotidyl transferase, ribonuclease H-like superfami	AT3G01410.1	0.00913372	-1.68471
AT3G02930.2 // DUF827 // Plant protein of unknown function (DUF827) // --- // --	AT3G02930.2	0.0037623	-1.68637
AT4G37870.1 // PCK1 // phosphoenolpyruvate carboxykinase 1 // --- // ---	AT4G37870.1	0.00287069	-1.68652
AT4G02290.1 // GH9B13 // glycosyl hydrolase 9B13 // --- // ---	AT4G02290.1	0.0474405	-1.68752
AT3G45851.1 // --- // --- // --- // ---	AT3G45851.1	0.0113155	-1.68958
AT2G15090.1 // KCS8 // 3-ketoacyl-CoA synthase 8 // --- // ---	AT2G15090.1	0.000831134	-1.69061
AT3G32980.1 // --- // Peroxidase superfamily protein // --- // ---	AT3G32980.1	0.0287527	-1.69346
AT1G80280.1 // --- // alpha/beta-Hydrolases superfamily protein // --- // ---	AT1G80280.1	0.00584694	-1.69609
AT2G37640.1 // --- // Barwin-like endoglucanases superfamily protein // --- // -	AT2G37640.1	8.79661e-05	-1.70218
AT5G15740.1 // --- // O-fucosyltransferase family protein // --- // ---	AT5G15740.1	0.00378909	-1.70395
AT3G12700.1 // --- // Eukaryotic aspartyl protease family protein // --- // ---	AT3G12700.1	0.00731098	-1.70397
AT5G04530.1 // KCS19 // 3-ketoacyl-CoA synthase 19 // --- // ---	AT5G04530.1	0.0012929	-1.71096
AT3G21190.1 // --- // O-fucosyltransferase family protein // --- // ---	AT3G21190.1	0.0440903	-1.72571
AT2G02100.1 // LCR69 // low-molecular-weight cysteine-rich 69 // --- // ---	AT2G02100.1	0.015453	-1.72814
AT3G54400.1 // --- // Eukaryotic aspartyl protease family protein // --- // ---	AT3G54400.1	0.0519745	-1.73037
AT2G04032.1 // ZIP7 // zinc transporter 7 precursor // --- // ---	AT2G04032.1	5.49623e-05	-1.74511
AT5G05270.1 // --- // Chalcone-flavanone isomerase family protein // --- // ---	AT5G05270.1	0.00662823	-1.75367
AT4G23990.1 // CSLG3 // cellulose synthase like G3 // --- // ---	AT4G23990.1	0.0145629	-1.75406
AT5G07180.1 // ERL2 // ERECTA-like 2 // --- // ---	AT5G07180.1	0.00479682	-1.75497
AT5G10430.1 // AGP4 // arabinogalactan protein 4 // --- // ---	AT5G10430.1	0.00309528	-1.75663
AT1G49430.1 // LACS2 // long-chain acyl-CoA synthetase 2 // --- // ---	AT1G49430.1	0.0356382	-1.75683
AT5G55180.1 // --- // O-Glycosyl hydrolases family 17 protein // --- // --- ///	AT5G55180.1	0.0278311	-1.76188
AT1G17200.1 // UPF0497 // Uncharacterised protein family (UPF0497) // --- // ---	AT1G17200.1	0.00441591	-1.77679
AT3G21950.1 // --- // S-adenosyl-L-methionine-dependent methyltransferases super	AT3G21950.1	0.00395032	-1.77741
AT2G43800.1 // --- // Actin-binding FH2 (formin homology 2) family protein // --	AT2G43800.1	0.0402839	-1.78398
AT4G01730.1 // --- // DHHC-type zinc finger family protein // --- // ---	AT4G01730.1	0.00838113	-1.80078
AT1G30820.1 // --- // CTP synthase family protein // --- // ---	AT1G30820.1	0.00411139	-1.82053
AT1G58270.1 // --- // TRAF-like family protein // --- // ---	AT1G58270.1	0.0391066	-1.82676
AT5G53210.1 // SPCH // basic helix-loop-helix (bHLH) DNA-binding superfamily pro	AT5G53210.1	0.0437467	-1.8377
AT5G60490.1 // FLA12 // FASCICLIN-like arabinogalactan-protein 12 // --- // ---	AT5G60490.1	0.0368907	-1.84095
AT5G01820.1 // SR1 // serine/threonine protein kinase 1 // --- // ---	AT5G01820.1	0.000242146	-1.84128
AT1G32780.1 // --- // GroES-like zinc-binding dehydrogenase family protein // --	AT1G32780.1	0.00959492	-1.85202
AT5G64570.1 // XYL4 // beta-D-xylosidase 4 // --- // ---	AT5G64570.1	0.00906549	-1.85257
AT1G11850.1 // --- // --- // --- // --- /// AT1G11850.2 // --- // --- // --- //	AT1G11850.1	0.0290683	-1.85795
AT5G56120.1 // --- // --- // --- // ---	AT5G56120.1	0.0495982	-1.86258
AT3G18850.1 // LPAT5 // lysophosphatidyl acyltransferase 5 // --- // --- /// AT3	AT3G18850.1	0.0248348	-1.86959
AT1G72970.1 // HTH // Glucose-methanol-choline (GMC) oxidoreductase family prote	AT1G72970.1	0.0536795	-1.89342
AT5G51600.1 // PLE // Microtubule associated protein (MAP65/ASE1) family protein	AT5G51600.1	0.0358017	-1.9163
AT3G06435.1 // --- // Expressed protein // --- // ---	AT3G06435.1	0.0343299	-1.925
AT5G23820.1 // --- // MD-2-related lipid recognition domain-containing protein /	AT5G23820.1	0.040927	-1.95477
AT2G03933.1 // --- // Cysteine-rich protein // --- // ---	AT2G03933.1	0.00919542	-1.96238
AT2G38995.1 // --- // O-acyltransferase (WSD1-like) family protein // --- // ---	AT2G38995.1	0.0251928	-1.97354
AT1G60270.1 // BGLU6 // beta glucosidase 6 // --- // ---	AT1G60270.1	0.0321599	-2.00793
AT1G67750.1 // --- // Pectate lyase family protein // --- // ---	AT1G67750.1	0.0037472	-2.02668
AT5G47500.1 // --- // Pectin lyase-like superfamily protein // --- // ---	AT5G47500.1	0.0169401	-2.05038
AT4G22870.1 // --- // 2-oxoglutarate (2OG) and Fe(II)-dependent oxygenase superf	AT4G22870.1	0.000513045	-2.10751
AT1G56650.1 // PAP1 // production of anthocyanin pigment 1 // --- // ---	AT1G56650.1	0.00814363	-2.12086
AT1G62540.1 // FMO GS-OX2 // flavin-monooxygenase glucosinolate S-oxygenase 2 //	AT1G62540.1	0.0139032	-2.12749
AT4G03210.1 // XTH9 // xyloglucan endotransglucosylase/hydrolase 9 // --- // ---	AT4G03210.1	0.0235736	-2.14179
AT2G23010.1 // SCPL9 // serine carboxypeptidase-like 9 // --- // --- /// AT2G230	AT2G23010.1	0.0256068	-2.16982
AT4G37410.1 // CYP81F4 // cytochrome P450, family 81, subfamily F, polypeptide 4	AT4G37410.1	0.0478279	-2.1801
AT2G14900.1 // --- // Gibberellin-regulated family protein // --- // ---	AT2G14900.1	0.00461545	-2.222
AT4G15910.1 // DI21 // drought-induced 21 // --- // ---	AT4G15910.1	0.00814875	-2.24461
AT1G06350.1 // --- // Fatty acid desaturase family protein // --- // ---	AT1G06350.1	0.0300543	-2.26223
AT3G17998.1 // CPuORF30 // conserved peptide upstream open reading frame 30 // -	AT3G17998.1	0.00665291	-2.32349
AT1G52040.1 // MBP1 // myrosinase-binding protein 1 // --- // ---	AT1G52040.1	0.0213064	-2.42314
AT5G45670.1 // --- // GDSL-like Lipase/Acylhydrolase superfamily protein // ---	AT5G45670.1	0.0291603	-2.4253
AT1G80080.1 // TMM // Leucine-rich repeat (LRR) family protein // --- // ---	AT1G80080.1	0.00800336	-2.46283
AT4G22880.1 // LDOX // leucoanthocyanidin dioxygenase // --- // --- /// AT4G2288	AT4G22880.1	0.00584524	-2.53737
AT4G31290.1 // --- // ChaC-like family protein // --- // ---	AT4G31290.1	0.00161335	-2.55379
AT5G17700.1 // --- // MATE efflux family protein // --- // ---	AT5G17700.1	0.0135613	-2.57616
AT3G04290.1 // LTL1 // Li-tolerant lipase 1 // --- // ---	AT3G04290.1	0.0229044	-2.69838
AT5G56490.1 // --- // D-arabinono-1,4-lactone oxidase family protein // --- // -	AT5G56490.1	0.0090828	-2.82404
AT2G33850.1 // --- // --- // --- // ---	AT2G33850.1	0.0493343	-3.73953
AT1G06360.1 // --- // Fatty acid desaturase family protein // --- // ---	AT1G06360.1	0.00895264	-4.33031
AT5G42800.1 // DFR // dihydroflavonol 4-reductase // --- // ---	AT5G42800.1	0.00175732	-4.35167

## Sheet: 24h
Positive regulatory role of sound vibration treatment in Arabidopsis thaliana against Botrytis cinerea infection Bosung Choi1,ǂ, Ritesh Ghosh1,ǂ, Mayank Anand Gururani2, Gnanendra Shanmugam1, Junhyun Jeon1, Jonggeun Kim1, Soo-Chul Park3, Mi-Jeong Jeong3, Kyung-Hwan Han4, Dong-Won Bae5, Hanhong Bae1,*
Supplementary Table S1: List of differentially expressed genes identified through microarray analysis. Differentially expressed genes (P<0.05 and fold change >1.5) were identified through microarray analysis after infection with Botrytis cinerea in Arabidopsis thaliana exposed to 1000 Hz sound vibration. The selected genes were subjected to gene ontology enrichment analysis through DAVID bioinfor…
24 h
gene_assignment	RefSeq	p-value (Treat 24H vs. Control 24H)	Fold-Change (Treat 24H vs. Control 24H)
					UP-regulated genes (by DAVID)														Unmapped IDs are marked in red
					Category	Term	Count	%	PValue	Genes	List Total	Pop Hits	Pop Total	Fold Enrichment	Bonferroni	Benjamini	FDR		Thresholds:	Count 2	EASE 0.1
					GOTERM_BP_DIRECT	GO:0071555~cell wall organization	20	3.5524	0.000119504	AT4G37800, AT5G57550, AT5G08370, AT4G24510, AT5G45280, AT5G47780, AT2G38540, AT2G06850, AT1G32860, AT5G09870, AT1G68560, AT2G32540, AT3G05910, AT4G13340, AT5G65730, AT5G03760, AT3G62110, AT4G23820, AT1G64390, AT3G25140	421	316	18502	2.7815	0.0617128	0.0617128	0.173496		Functional Annotation by DAVID Bioinformatics Resources 6.8
AT5G24780.1 // VSP1 // vegetative storage protein 1 // --- // --- /// AT5G24780.	AT5G24780.1	0.00916558	7.8149		GOTERM_BP_DIRECT	GO:0009625~response to insect	6	1.06572	0.000261133	AT1G52400, AT5G24770, AT4G13770, AT5G61420, AT5G07690, AT1G16410	421	26	18502	10.1418	0.129948	0.0672342	0.378752
AT4G11320.1 // --- // Papain family cysteine protease // --- // ---	AT4G11320.1	0.0209814	4.44654		GOTERM_BP_DIRECT	GO:0009416~response to light stimulus	14	2.48668	0.000375714	AT1G29920, AT5G35220, AT3G19850, AT2G05070, AT1G68530, AT4G31820, AT3G57180, AT1G77760, AT3G02380, AT1G07720, AT5G43760, AT3G15570, AT4G20130, AT2G42540	421	188	18502	3.2727	0.181509	0.0645844	0.544519
AT1G14250.1 // --- // GDA1/CD39 nucleoside phosphatase family protein // --- //	AT1G14250.1	0.00159113	4.2053		GOTERM_BP_DIRECT	GO:0006833~water transport	5	0.888099	0.000774049	AT4G23400, AT2G37180, AT3G16240, AT2G36830, AT2G45960	421	19	18502	11.5652	0.338158	0.0980372	1.11881
AT4G12500.1 // --- // Bifunctional inhibitor/lipid-transfer protein/seed storage	AT4G12500.1	0.0486496	3.94348		GOTERM_BP_DIRECT	GO:0009741~response to brassinosteroid	6	1.06572	0.000951679	AT5G57560, AT3G57180, AT1G75750, AT4G02330, AT5G54380, AT3G16570	421	34	18502	7.75548	0.397993	0.0965163	1.3739
AT4G15210.1 // BAM5 // beta-amylase 5 // --- // --- /// AT4G15210.2 // ATBETA-AM	AT4G15210.1	0.00630286	3.82122		GOTERM_BP_DIRECT	GO:0006810~transport	19	3.37478	0.0011016	AT4G23400, AT2G37180, AT3G16240, AT1G14150, AT1G72150, AT2G45960, AT1G68570, AT3G01440, AT4G17340, AT1G22530, AT3G16250, AT3G28130, AT1G03300, AT3G26520, AT2G36830, AT1G70760, AT4G39710, AT5G13930, AT4G12090	421	349	18502	2.39257	0.444274	0.0932724	1.58873
AT1G74670.1 // --- // Gibberellin-regulated family protein // --- // ---	AT1G74670.1	0.000177057	3.75164		GOTERM_BP_DIRECT	GO:0009992~cellular water homeostasis	6	1.06572	0.00141005	AT4G23400, AT2G37180, AT3G16240, AT2G36830, AT2G45960, AT4G17340	421	37	18502	7.12666	0.528619	0.101871	2.02935
AT4G10860.1 // --- // --- // --- // ---	AT4G10860.1	0.00518402	3.59413		GOTERM_BP_DIRECT	GO:0009658~chloroplast organization	10	1.7762	0.00198202	AT5G35220, AT2G21170, AT4G38160, AT3G57190, AT3G62910, AT3G57180, AT5G63420, AT3G02380, AT4G14605, AT4G20130	421	123	18502	3.57299	0.652664	0.123819	2.84153
AT5G03350.1 // --- // Legume lectin family protein // --- // ---	AT5G03350.1	0.00517329	2.81558		GOTERM_BP_DIRECT	GO:0009742~brassinosteroid mediated signaling pathway	7	1.24334	0.00215462	AT1G78700, AT2G18300, AT4G30610, AT3G57180, AT2G01950, AT5G54380, AT3G16570	421	59	18502	5.21414	0.683253	0.119917	3.08539
AT5G44020.1 // --- // HAD superfamily, subfamily IIIB acid phosphatase // --- /	AT5G44020.1	5.72198e-05	2.75734		GOTERM_BP_DIRECT	GO:0010411~xyloglucan metabolic process	6	1.06572	0.00250831	AT4G37800, AT5G57550, AT5G65730, AT5G57560, AT2G06850, AT1G68560	421	42	18502	6.27825	0.737789	0.125288	3.58332
AT4G12480.1 // --- // Bifunctional inhibitor/lipid-transfer protein/seed storage	AT4G12480.1	0.0487181	2.74581		GOTERM_BP_DIRECT	GO:0034220~ion transmembrane transport	5	0.888099	0.00507068	AT4G23400, AT2G37180, AT2G36830, AT2G45960, AT4G17340	421	31	18502	7.08835	0.933433	0.21833	7.12014
AT5G42800.1 // DFR // dihydroflavonol 4-reductase // --- // ---	AT5G42800.1	0.0185481	2.71902		GOTERM_BP_DIRECT	GO:0009682~induced systemic resistance	4	0.71048	0.00623238	AT4G18760, AT4G12480, AT5G61420, AT5G07690	421	17	18502	10.3406	0.964287	0.242467	8.68348
AT3G28220.1 // --- // TRAF-like family protein // --- // ---	AT3G28220.1	0.00170304	2.70456		GOTERM_BP_DIRECT	GO:0005983~starch catabolic process	4	0.71048	0.00735442	AT4G15210, AT3G52180, AT2G40840, AT3G10940	421	18	18502	9.76617	0.980442	0.261139	10.1702
AT5G24200.1 // --- // alpha/beta-Hydrolases superfamily protein // --- // ---	AT5G24200.1	0.0449902	2.63892		GOTERM_BP_DIRECT	GO:0006952~defense response	26	4.61812	0.00776943	AT4G18760, AT2G43620, AT1G70890, AT1G66100, AT5G24780, AT5G27060, AT3G20820, AT4G13810, AT5G04230, AT4G19530, AT4G11900, AT5G40380, AT2G33050, AT1G21880, AT1G51940, AT3G05650, AT1G32860, AT3G13560, AT1G19450, AT3G24900, AT3G45290, AT1G14410, AT3G11080, AT5G10380, AT2G39200, AT4G00970	421	652	18502	1.75252	0.98435	0.256918	10.7143
AT5G27060.1 // RLP53 // receptor like protein 53 // --- // ---	AT5G27060.1	0.00181905	2.52849		GOTERM_BP_DIRECT	GO:0010143~cutin biosynthetic process	4	0.71048	0.0113999	AT3G48720, AT4G00400, AT5G04660, AT1G01610	421	21	18502	8.371	0.997782	0.334625	15.3453
AT4G37800.1 // XTH7 // xyloglucan endotransglucosylase/hydrolase 7 // --- // ---	AT4G37800.1	0.00902973	2.52592		GOTERM_BP_DIRECT	GO:0015979~photosynthesis	9	1.59858	0.0119995	AT1G29920, AT1G49975, AT4G02770, AT2G05070, AT1G67740, AT1G03630, AT4G27440, AT5G38410, AT5G45930	421	135	18502	2.92985	0.998395	0.331121	16.0883
AT4G23400.1 // --- // plasma membrane intrinsic protein 1;5 // --- // ---	AT4G23400.1	0.00110989	2.50797		GOTERM_BP_DIRECT	GO:0005975~carbohydrate metabolic process	17	3.01954	0.0139423	AT5G08370, AT1G52400, AT1G02360, AT1G32860, AT3G13560, AT1G45130, AT3G52840, AT4G36360, AT5G49215, AT3G62110, AT2G28470, AT3G23820, AT1G26560, AT3G19620, AT4G23820, AT3G13750, AT3G03640	421	381	18502	1.96092	0.999438	0.356098	18.4541
AT1G55330.1 // AGP21 // arabinogalactan protein 21 // --- // ---	AT1G55330.1	0.00989043	2.48378		GOTERM_BP_DIRECT	GO:0098542~defense response to other organism	5	0.888099	0.014846	AT5G25130, AT1G13080, AT5G25120, AT5G25140, AT1G16410	421	42	18502	5.23187	0.999655	0.357829	19.5332
AT5G16030.1 // --- // --- // --- // --- /// AT5G16030.2 // --- // --- // --- //	AT5G16030.1	3.86811e-06	2.48167		GOTERM_BP_DIRECT	GO:0015995~chlorophyll biosynthetic process	5	0.888099	0.0160828	AT3G48730, AT1G03630, AT3G03710, AT4G27440, AT5G45930	421	43	18502	5.1102	0.999823	0.365446	20.9887
AT3G16370.1 // --- // GDSL-like Lipase/Acylhydrolase superfamily protein // ---	AT3G16370.1	0.000324411	2.47505		GOTERM_BP_DIRECT	GO:0006869~lipid transport	9	1.59858	0.0171339	AT4G12480, AT2G45180, AT2G15050, AT2G38540, AT5G55460, AT4G12500, AT1G12090, AT2G10940, AT1G55260	421	144	18502	2.74673	0.9999	0.36908	22.2063
AT4G18440.1 // --- // L-Aspartase-like family protein // --- // ---	AT4G18440.1	0.0158763	2.47352		GOTERM_BP_DIRECT	GO:0006633~fatty acid biosynthetic process	8	1.42096	0.0213451	AT5G57800, AT3G25110, AT1G67560, AT1G68530, AT1G07720, AT5G43760, AT4G22756, AT5G16390	421	122	18502	2.88182	0.99999	0.421678	26.9114
AT3G58120.1 // --- // Basic-leucine zipper (bZIP) transcription factor family pr	AT3G58120.1	0.000355439	2.4448		GOTERM_BP_DIRECT	GO:0009739~response to gibberellin	7	1.24334	0.0252886	AT1G22690, AT1G75750, AT5G50915, AT1G74670, AT2G31730, AT5G61420, AT5G07690	421	99	18502	3.10742	0.999999	0.462353	31.0758
AT5G61660.1 // --- // glycine-rich protein // --- // ---	AT5G61660.1	0.00441802	2.43484		GOTERM_BP_DIRECT	GO:0080167~response to karrikin	8	1.42096	0.0278996	AT5G25460, AT2G47930, AT1G17200, AT5G64620, AT4G14440, AT3G43800, AT1G74670, AT5G64410	421	129	18502	2.72544	1	0.480939	33.7105
AT5G62920.1 // ARR6 // response regulator 6 // --- // ---	AT5G62920.1	0.000761623	2.43333		GOTERM_BP_DIRECT	GO:0032544~plastid translation	3	0.53286	0.0291905	AT5G54600, AT3G62910, AT1G68590	421	12	18502	10.9869	1	0.482074	34.978
AT3G07340.1 // --- // basic helix-loop-helix (bHLH) DNA-binding superfamily prot	AT3G07340.1	5.93729e-05	2.42749		GOTERM_BP_DIRECT	GO:0045489~pectin biosynthetic process	4	0.71048	0.0354208	AT5G65810, AT5G47780, AT3G49720, AT3G25140	421	32	18502	5.49347	1	0.536464	40.7848
AT1G68568.1 // --- // other RNA // --- // ---	AT1G68568.1	2.7189e-06	2.39697		GOTERM_BP_DIRECT	GO:0016042~lipid catabolic process	9	1.59858	0.0382079	AT4G01130, AT1G75900, AT3G48460, AT1G29670, AT1G09390, AT3G16370, AT1G33811, AT1G29660, AT5G55050	421	168	18502	2.35434	1	0.55005	43.2229
AT5G55050.1 // --- // GDSL-like Lipase/Acylhydrolase superfamily protein // ---	AT5G55050.1	1.67853e-06	2.35543		GOTERM_BP_DIRECT	GO:0006353~DNA-templated transcription, termination	3	0.53286	0.039068	AT4G38160, AT4G26370, AT4G14605	421	14	18502	9.41737	1	0.544655	43.9561
AT5G11420.1 // --- // Protein of unknown function, DUF642 // --- // ---	AT5G11420.1	0.000467265	2.3485		GOTERM_BP_DIRECT	GO:0042538~hyperosmotic salinity response	5	0.888099	0.0402946	AT5G24770, AT2G39800, AT5G65010, AT1G16920, AT1G69700	421	57	18502	3.85507	1	0.54293	44.9866
AT1G15260.1 // --- // --- // --- // ---	AT1G15260.1	6.82418e-07	2.34301		GOTERM_BP_DIRECT	GO:0071554~cell wall organization or biogenesis	4	0.71048	0.0413498	AT3G62390, AT1G60790, AT1G01430, AT4G01080	421	34	18502	5.17032	1	0.539821	45.859
AT2G36830.1 // GAMMA-TIP // gamma tonoplast intrinsic protein // --- // ---	AT2G36830.1	0.000946452	2.31655		GOTERM_BP_DIRECT	GO:0009767~photosynthetic electron transport chain	3	0.53286	0.0444149	AT1G14150, AT5G49740, AT3G01440	421	15	18502	8.78955	1	0.55388	48.3205
AT3G20820.1 // --- // Leucine-rich repeat (LRR) family protein // --- // ---	AT3G20820.1	0.00200085	2.30691		GOTERM_BP_DIRECT	GO:0048829~root cap development	3	0.53286	0.0444149	AT5G01240, AT2G38120, AT1G69040	421	15	18502	8.78955	1	0.55388	48.3205
AT5G57560.1 // TCH4 // Xyloglucan endotransglucosylase/hydrolase family protein	AT5G57560.1	0.0322771	2.30563		GOTERM_BP_DIRECT	GO:0009826~unidimensional cell growth	7	1.24334	0.0456056	AT2G18300, AT1G68530, AT2G28950, AT2G06850, AT1G75750, AT3G45970, AT5G54380	421	114	18502	2.69855	1	0.551822	49.2483
AT5G65730.1 // XTH6 // xyloglucan endotransglucosylase/hydrolase 6 // --- // ---	AT5G65730.1	4.72502e-05	2.29767
AT1G32060.1 // PRK // phosphoribulokinase // --- // ---	AT1G32060.1	2.03651e-06	2.26701		Category	Term	Count	%	PValue	Genes	List Total	Pop Hits	Pop Total	Fold Enrichment	Bonferroni	Benjamini	FDR
AT1G21910.1 // --- // Integrase-type DNA-binding superfamily protein // --- // -	AT1G21910.1	0.00550133	2.24992		GOTERM_CC_DIRECT	GO:0005576~extracellular region	115	20.4263	1.27459e-13	AT4G21620, AT1G52400, AT1G76160, AT5G11420, AT5G45280, AT2G38540, AT2G35860, AT4G11320, AT1G31710, AT1G53730, AT3G14350, AT3G48460, AT3G15480, AT1G29670, AT1G02360, AT4G25830, AT1G75900, AT1G04680, AT5G64620, AT4G16563, AT5G55460, AT1G29660, AT4G39710, AT5G10380, AT1G11190, AT4G30020, AT4G02330, AT5G44020, AT3G03640, AT1G70280, AT1G78230, AT2G43620, AT3G45970, AT4G38420, AT2G22170, AT4G23300, AT5…	526	2697	25127	2.03691	1.36375e-11	1.36375e-11	1.43263e-10
AT4G34220.1 // --- // Leucine-rich repeat protein kinase family protein // --- /	AT4G34220.1	0.000176968	2.2478		GOTERM_CC_DIRECT	GO:0005773~vacuole	47	8.34813	2.50621e-13	AT1G78230, AT4G23400, AT1G52400, AT5G39410, AT3G23760, AT1G30360, AT1G72150, AT2G45960, AT1G64330, AT3G60340, AT5G24780, AT1G14250, AT2G28470, AT3G62110, AT3G26520, AT4G30610, AT2G36830, AT3G13750, AT4G30810, AT1G76020, AT3G28220, AT1G12240, AT2G37180, AT4G27520, AT3G16240, AT2G04690, AT1G19450, AT1G04040, AT1G16920, AT1G15000, AT4G17340, AT1G45130, AT3G52840, AT5G12950, AT1G52410, AT5G55290, AT4…	526	633	25127	3.5469	2.68118e-11	1.34059e-11	2.81664e-10
AT4G02330.1 // --- // Plant invertase/pectin methylesterase inhibitor superfamil	AT4G02330.1	0.00027942	2.22615		GOTERM_CC_DIRECT	GO:0009505~plant-type cell wall	33	5.86146	4.10956e-13	AT5G08370, AT1G76160, AT5G11420, AT2G38540, AT5G44130, AT2G06850, AT3G45970, AT4G38420, AT5G64120, AT4G33220, AT3G13750, AT1G12240, AT3G28200, AT3G16240, AT4G15800, AT2G28950, AT1G41830, AT4G21650, AT1G75750, AT1G32860, AT1G68560, AT1G04040, AT1G51630, AT5G12950, AT4G18030, AT5G25460, AT4G12480, AT4G13340, AT2G33530, AT1G09750, AT4G16563, AT2G41950, AT5G61130	526	324	25127	4.86546	4.39775e-11	1.46592e-11	4.61997e-10
AT1G52410.1 // TSA1 // TSK-associating protein 1 // --- // --- /// AT1G52410.2 /	AT1G52410.1	0.0268971	2.22589		GOTERM_CC_DIRECT	GO:0048046~apoplast	40	7.1048	2.17943e-12	AT4G39330, AT1G29920, AT5G08370, AT5G57550, AT1G76160, AT2G21170, AT2G43620, AT2G38540, AT3G16370, AT2G06850, AT1G72150, AT2G10940, AT5G38410, AT5G64120, AT4G34260, AT1G32060, AT2G28470, AT1G26560, AT3G20820, AT3G13750, AT4G37800, AT4G27520, AT4G15800, AT3G11630, AT5G57560, AT1G29670, AT1G41830, AT5G03350, AT4G12880, AT1G68560, AT1G72610, AT1G45130, AT3G52840, AT4G36360, AT5G65730, AT1G09750, AT1…	526	501	25127	3.81397	2.33204e-10	5.8301e-11	2.44986e-09
AT3G01440.1 // PQL1 // PsbQ-like 1 // --- // ---	AT3G01440.1	0.00654018	2.22411		GOTERM_CC_DIRECT	GO:0009507~chloroplast	140	24.8668	3.69453e-11	AT1G29920, AT1G52400, AT1G72150, AT3G12930, AT2G27810, AT1G22530, AT5G38520, AT2G05070, AT4G18440, AT5G42030, AT1G65010, AT5G02160, AT4G27520, AT5G25140, AT1G29670, AT4G38840, AT2G40840, AT5G04660, AT1G33265, AT3G01550, AT3G18680, AT5G45930, AT5G45550, AT2G01590, AT1G14410, AT4G13500, AT1G02820, AT1G65230, AT1G70760, AT4G39710, AT5G45680, AT1G01610, AT5G44020, AT4G00970, AT1G60600, AT3G05625, AT1…	526	3881	25127	1.72321	3.95314e-09	7.90628e-10	4.15287e-08
AT1G78820.1 // --- // D-mannose binding lectin protein with Apple-like carbohydr	AT1G78820.1	0.00263062	2.21974		GOTERM_CC_DIRECT	GO:0005618~cell wall	39	6.92718	2.07648e-09	AT5G57550, AT3G14240, AT1G76160, AT5G11420, AT5G45280, AT2G06850, AT3G45970, AT3G05910, AT5G38410, AT5G64120, AT4G33220, AT2G28470, AT3G19620, AT3G20820, AT3G13750, AT4G12500, AT1G76020, AT4G37800, AT5G44400, AT3G16240, AT5G57560, AT1G29670, AT1G41830, AT1G75750, AT5G03350, AT1G68560, AT1G04040, AT1G45130, AT3G52840, AT4G36360, AT2G29550, AT4G13340, AT4G38770, AT5G65730, AT1G20010, AT1G09750, AT3…	526	605	25127	3.07939	2.22183e-07	3.70305e-08	2.33408e-06
AT4G00400.1 // GPAT8 // glycerol-3-phosphate acyltransferase 8 // --- // ---	AT4G00400.1	0.0011723	2.21883		GOTERM_CC_DIRECT	GO:0005886~plasma membrane	123	21.8472	1.40294e-07	AT3G45850, AT4G16980, AT2G14890, AT5G45280, AT2G38540, AT1G19835, AT2G35760, AT1G72150, AT2G27810, AT1G22530, AT4G17970, AT3G50830, AT4G13810, AT1G53730, AT4G27720, AT3G14350, AT2G38120, AT2G37180, AT4G27520, AT3G15480, AT4G38840, AT2G32540, AT1G16920, AT4G25830, AT3G09980, AT5G45550, AT5G21920, AT5G26330, AT5G10380, AT1G55260, AT4G00970, AT1G60600, AT4G18760, AT4G23400, AT1G10200, AT2G37330, AT5…	526	3712	25127	1.58289	1.50113e-05	2.14449e-06	0.000157699
AT1G70890.1 // MLP43 // MLP-like protein 43 // --- // ---	AT1G70890.1	0.00052942	2.21492		GOTERM_CC_DIRECT	GO:0009506~plasmodesma	49	8.70337	1.51882e-07	AT1G20450, AT4G23400, AT1G52400, AT1G76160, AT5G45280, AT1G72150, AT5G44130, AT1G30360, AT2G06850, AT3G45970, AT2G45960, AT4G38420, AT1G63120, AT2G10940, AT4G23300, AT1G11130, AT4G16370, AT3G14980, AT3G20820, AT5G65010, AT3G13750, AT2G12400, AT1G51850, AT5G40380, AT4G11900, AT5G54380, AT2G41475, AT5G44400, AT2G37180, AT4G23290, AT3G16240, AT3G15480, AT4G15800, AT1G41830, AT1G61900, AT1G68560, AT1…	526	1019	25127	2.29708	1.62512e-05	2.03141e-06	0.000170724
AT2G39200.1 // MLO12 // Seven transmembrane MLO family protein // --- // ---	AT2G39200.1	0.00345965	2.21131		GOTERM_CC_DIRECT	GO:0016020~membrane	71	12.611	1.98173e-07	AT1G20450, AT2G36590, AT5G15050, AT5G39410, AT1G72150, AT1G30360, AT5G44050, AT2G27810, AT5G64410, AT5G38410, AT3G62860, AT3G26445, AT2G18230, AT3G20820, AT5G35220, AT2G37180, AT2G38120, AT4G02770, AT4G04695, AT5G25140, AT1G41830, AT5G49740, AT1G07720, AT5G04660, AT4G17340, AT5G55290, AT2G01590, AT5G21920, AT5G57800, AT1G33720, AT1G04680, AT4G00400, AT5G45680, AT4G30020, AT5G44020, AT1G01610, AT4…	526	1771	25127	1.91511	2.12042e-05	2.35605e-06	0.000222758
AT1G66100.1 // --- // Plant thionin // --- // ---	AT1G66100.1	0.000237428	2.20717		GOTERM_CC_DIRECT	GO:0031225~anchored component of membrane	18	3.19716	1.84863e-05	AT4G35880, AT1G21880, AT4G27520, AT2G14890, AT5G44130, AT1G32860, AT1G61900, AT3G13560, AT3G06035, AT5G53870, AT5G26330, AT1G03870, AT2G47930, AT3G06750, AT4G14746, AT1G55260, AT1G55330, AT5G61130	526	246	25127	3.49536	0.00197609	0.000197785	0.0207777
AT4G16563.1 // --- // Eukaryotic aspartyl protease family protein // --- // ---	AT4G16563.1	0.00198628	2.20169		GOTERM_CC_DIRECT	GO:0009534~chloroplast thylakoid	16	2.84192	4.10644e-05	AT1G29920, AT1G50450, AT4G02770, AT4G27700, AT2G38540, AT1G29670, AT1G14150, AT1G03630, AT4G20130, AT3G01440, AT4G27440, AT4G13500, AT5G38520, AT2G05070, AT1G14700, AT5G01920	526	211	25127	3.62237	0.00438434	0.000399373	0.0461492
AT1G45010.1 // --- // TRAM, LAG1 and CLN8 (TLC) lipid-sensing domain containing	AT1G45010.1	0.00255389	2.19533		GOTERM_CC_DIRECT	GO:0009535~chloroplast thylakoid membrane	23	4.08526	6.80038e-05	AT1G29920, AT4G02770, AT1G64510, AT4G27700, AT1G14150, AT1G03630, AT2G10940, AT3G01440, AT4G27440, AT1G52410, AT3G16250, AT2G01590, AT5G21920, AT2G45180, AT1G32060, AT2G05070, AT1G67740, AT1G70760, AT1G14700, AT4G39710, AT1G68590, AT5G02160, AT3G49720	526	414	25127	2.65389	0.00725024	0.000606204	0.0764138
AT5G40380.1 // RECEPTOR-like protein kinase) 42 (CRK42 // cysteine-rich RLK (REC	AT5G40380.1	0.000588018	2.19043		GOTERM_CC_DIRECT	GO:0009570~chloroplast stroma	29	5.15098	0.000348415	AT3G05625, AT2G21170, AT4G09040, AT3G57180, AT3G12930, AT5G38410, AT5G54600, AT1G32060, AT1G26230, AT2G29630, AT3G57190, AT4G18440, AT3G03710, AT1G21440, AT5G52100, AT3G52180, AT3G11630, AT1G66430, AT5G16140, AT2G42540, AT5G45930, AT4G00490, AT3G52720, AT1G20010, AT3G48730, AT1G09390, AT1G68590, AT2G41950, AT5G16390	526	659	25127	2.10217	0.0366003	0.00286412	0.390942
AT5G12950.1 // --- // Putative glycosyl hydrolase of unknown function (DUF1680)	AT5G12950.1	0.000902399	2.16492		GOTERM_CC_DIRECT	GO:0009579~thylakoid	14	2.48668	0.000530226	AT1G29920, AT4G02770, AT2G21170, AT1G64510, AT3G11630, AT2G22170, AT5G38410, AT5G58250, AT1G32060, AT2G05070, AT4G39710, AT1G14700, AT1G68590, AT5G01920	526	211	25127	3.16957	0.055169	0.00404531	0.59439
AT3G13560.1 // --- // O-Glycosyl hydrolases family 17 protein // --- // --- ///	AT3G13560.1	0.000499169	2.14773		GOTERM_CC_DIRECT	GO:0046658~anchored component of plasma membrane	12	2.13144	0.00129564	AT5G26330, AT1G03870, AT4G27520, AT1G21880, AT5G44130, AT1G61900, AT1G32860, AT4G12880, AT3G13560, AT2G45960, AT5G53870, AT5G61130	526	177	25127	3.23864	0.129531	0.00920559	1.44675
AT1G52400.1 // BGLU18 // beta glucosidase 18 // --- // --- /// AT1G52400.2 // BG	AT1G52400.1	0.00740691	2.14643		GOTERM_CC_DIRECT	GO:0005887~integral component of plasma membrane	15	2.6643	0.00136882	AT4G23400, AT2G37180, AT4G32650, AT3G16240, AT3G22910, AT2G37330, AT2G36830, AT5G27360, AT2G45960, AT1G19450, AT4G17340, AT5G64410, AT4G04750, AT4G16370, AT5G62670	526	263	25127	2.72452	0.136329	0.0091184	1.52789
AT4G25830.1 // UPF0497 // Uncharacterised protein family (UPF0497) // --- // ---	AT4G25830.1	0.00158297	2.1388		GOTERM_CC_DIRECT	GO:0016021~integral component of membrane	141	25.0444	0.00152615	AT1G29920, AT5G15050, AT1G50732, AT2G35760, AT1G72150, AT4G28270, AT5G64410, AT2G27810, AT1G22530, AT4G17970, AT3G50830, AT2G05070, AT4G13810, AT5G07180, AT1G53730, AT3G14350, AT4G27720, AT5G02160, AT3G28220, AT2G38120, AT5G47780, AT3G15480, AT5G25140, AT5G04660, AT1G33265, AT3G01550, AT2G32540, AT4G25830, AT5G55290, AT4G01080, AT2G01590, AT5G21920, AT4G13500, AT4G00400, AT1G65230, AT1G70760, AT5…	526	5329	25127	1.26395	0.150768	0.00956704	1.70214
AT2G35859.1 // --- // --- // --- // ---	AT2G35859.1	0.000184859	2.12228		GOTERM_CC_DIRECT	GO:0005802~trans-Golgi network	14	2.48668	0.00598593	AT4G19120, AT2G22795, AT3G21190, AT1G16920, AT4G18030, AT1G51630, AT5G45550, AT5G65810, AT5G40830, AT3G23820, AT5G25610, AT4G27720, AT3G49720, AT3G25140	526	278	25127	2.40568	0.473981	0.0350606	6.52607
AT1G68570.1 // --- // Major facilitator superfamily protein // --- // ---	AT1G68570.1	1.12451e-05	2.118		GOTERM_CC_DIRECT	GO:0009941~chloroplast envelope	21	3.73002	0.0130287	AT1G29920, AT3G28220, AT4G02770, AT2G21170, AT3G16240, AT4G27700, AT5G39410, AT3G11630, AT1G30360, AT1G03630, AT5G38410, AT4G27440, AT2G42540, AT5G54600, AT1G32060, AT5G38520, AT1G26230, AT2G05070, AT3G48730, AT2G36830, AT5G16390	526	554	25127	1.81077	0.754199	0.0711932	13.7063
AT5G57170.1 // --- // Tautomerase/MIF superfamily protein // --- // --- /// AT5G	AT5G57170.1	0.000304885	2.11473		GOTERM_CC_DIRECT	GO:0005794~Golgi apparatus	38	6.74956	0.016144	AT1G29920, AT5G15050, AT1G60790, AT3G02250, AT2G22795, AT5G44130, AT1G72150, AT3G21190, AT5G09870, AT3G45970, AT1G63120, AT1G01430, AT1G22530, AT5G40830, AT3G23820, AT5G03760, AT2G05070, AT3G26520, AT5G65470, AT4G27720, AT3G49720, AT3G62390, AT2G38120, AT4G19120, AT4G31600, AT3G16240, AT5G47780, AT5G57560, AT2G32540, AT1G51630, AT4G18030, AT5G58970, AT4G01080, AT5G55290, AT2G29550, AT5G65810, AT5…	526	1225	25127	1.48184	0.824743	0.0833916	16.7189
AT5G07690.1 // MYB29 // myb domain protein 29 // --- // ---	AT5G07690.1	0.0279814	2.11411		GOTERM_CC_DIRECT	GO:0005768~endosome	13	2.30906	0.0169504	AT4G19120, AT2G38120, AT2G22795, AT3G21190, AT4G18030, AT1G51630, AT5G65810, AT5G40830, AT3G23820, AT5G25610, AT4G27720, AT3G49720, AT3G25140	526	284	25127	2.18665	0.839464	0.0834207	17.483
AT5G54380.1 // THE1 // protein kinase family protein // --- // ---	AT5G54380.1	0.000714099	2.10952		GOTERM_CC_DIRECT	GO:0042807~central vacuole	3	0.53286	0.0175463	AT3G16240, AT2G36830, AT4G17340	526	10	25127	14.331	0.849549	0.082494	18.0435
AT1G04040.1 // --- // HAD superfamily, subfamily IIIB acid phosphatase // --- /	AT1G04040.1	2.38591e-05	2.10869		GOTERM_CC_DIRECT	GO:0009705~plant-type vacuole membrane	7	1.24334	0.0259381	AT3G16240, AT2G36830, AT3G27170, AT4G17340, AT5G13930, AT4G17970, AT5G45550	526	108	25127	3.0962	0.939916	0.115083	25.5772
AT5G48460.1 // --- // Actin binding Calponin homology (CH) domain-containing pro	AT5G48460.1	0.00281273	2.10374		GOTERM_CC_DIRECT	GO:0010598~NAD(P)H dehydrogenase complex (plastoquinone)	3	0.53286	0.0291842	AT1G70760, AT3G16250, AT2G01590	526	13	25127	11.0238	0.957962	0.123702	28.318
AT2G21170.1 // TIM // triosephosphate isomerase // --- // --- /// AT2G21170.2 //	AT2G21170.1	0.00165806	2.10096		GOTERM_CC_DIRECT	GO:0009344~nitrite reductase complex [NAD(P)H]	2	0.35524	0.041352	AT1G14150, AT3G01440	526	2	25127	47.77	0.989097	0.165356	37.7932
AT1G31710.1 // --- // Copper amine oxidase family protein // --- // ---	AT1G31710.1	0.0482432	2.09048		GOTERM_CC_DIRECT	GO:0030095~chloroplast photosystem II	3	0.53286	0.0481785	AT1G67740, AT1G14150, AT3G01440	526	17	25127	8.42999	0.994925	0.183892	42.5949
AT2G28950.1 // EXPA6 // expansin A6 // --- // ---	AT2G28950.1	8.90324e-05	2.08925		GOTERM_CC_DIRECT	GO:0009508~plastid chromosome	3	0.53286	0.0534686	AT1G14410, AT2G32180, AT4G20130	526	18	25127	7.96166	0.997205	0.195689	46.0808
AT4G21650.1 // --- // Subtilase family protein // --- // ---	AT4G21650.1	0.0456002	2.08772		GOTERM_CC_DIRECT	GO:0000326~protein storage vacuole	3	0.53286	0.0534686	AT1G62710, AT3G16240, AT2G36830	526	18	25127	7.96166	0.997205	0.195689	46.0808
AT1G72610.1 // GER1 // germin-like protein 1 // --- // ---	AT1G72610.1	3.851e-06	2.08526
AT1G04680.1 // --- // Pectin lyase-like superfamily protein // --- // ---	AT1G04680.1	0.000142547	2.08398		Category	Term	Count	%	PValue	Genes	List Total	Pop Hits	Pop Total	Fold Enrichment	Bonferroni	Benjamini	FDR
AT2G38120.1 // AUX1 // Transmembrane amino acid transporter family protein // --	AT2G38120.1	1.67571e-05	2.08051		GOTERM_MF_DIRECT	GO:0015250~water channel activity	7	1.24334	0.000195309	AT4G23400, AT2G37180, AT3G16240, AT3G26520, AT2G36830, AT2G45960, AT4G17340	402	39	18182	8.118	0.0691762	0.0691762	0.268667
AT1G11190.1 // BFN1 // bifunctional nuclease i // --- // ---	AT1G11190.1	0.0213986	2.07764		GOTERM_MF_DIRECT	GO:0008289~lipid binding	14	2.48668	0.000315606	AT2G15050, AT2G38540, AT1G72150, AT2G10940, AT1G22530, AT2G42540, AT4G12480, AT2G45180, AT5G55460, AT4G21750, AT4G12500, AT1G12090, AT5G13930, AT1G55260	402	190	18182	3.33265	0.109387	0.0562772	0.433815
AT2G18328.1 // RL4 // RAD-like 4 // --- // ---	AT2G18328.1	0.000400429	2.07539		GOTERM_MF_DIRECT	GO:0004565~beta-galactosidase activity	5	0.888099	0.000694658	AT2G28470, AT3G13750, AT1G45130, AT3G52840, AT4G36360	402	19	18182	11.9023	0.225105	0.0814964	0.952534
AT3G25110.1 // FaTA // fatA acyl-ACP thioesterase // --- // ---	AT3G25110.1	0.0015164	2.07201		GOTERM_MF_DIRECT	GO:0015254~glycerol channel activity	6	1.06572	0.0010925	AT4G23400, AT2G37180, AT3G16240, AT2G36830, AT2G45960, AT4G17340	402	36	18182	7.53814	0.330461	0.0954263	1.49426
AT4G39330.1 // CAD9 // cinnamyl alcohol dehydrogenase 9 // --- // --- /// AT4G39	AT4G39330.1	0.00500278	2.06442		GOTERM_MF_DIRECT	GO:0004553~hydrolase activity, hydrolyzing O-glycosyl compounds	15	2.6643	0.00113354	AT4G37800, AT1G12240, AT5G57550, AT1G52400, AT5G57560, AT2G06850, AT1G32860, AT3G13560, AT1G68560, AT5G65730, AT3G19620, AT1G26560, AT1G64390, AT3G03640, AT5G61130	402	245	18182	2.76911	0.340481	0.0798778	1.54999
AT1G62710.1 // BETA-VPE // beta vacuolar processing enzyme // --- // ---	AT1G62710.1	0.0006519	2.06417		GOTERM_MF_DIRECT	GO:0052689~carboxylic ester hydrolase activity	11	1.95382	0.00213491	AT4G01130, AT1G75900, AT5G45280, AT3G48460, AT1G29670, AT1G09390, AT3G16370, AT1G33811, AT1G29660, AT3G05910, AT5G55050	402	153	18182	3.25175	0.543583	0.122541	2.90069
AT4G22130.1 // SRF8 // STRUBBELIG-receptor family 8 // --- // --- /// AT4G22130.	AT4G22130.1	0.00158674	2.05557		GOTERM_MF_DIRECT	GO:0003993~acid phosphatase activity	6	1.06572	0.00565145	AT5G24780, AT5G24770, AT1G14700, AT1G04040, AT5G44020, AT1G25230	402	52	18182	5.21871	0.875065	0.257058	7.50904
AT1G78970.1 // LUP1 // lupeol synthase 1 // --- // --- /// AT1G78970.2 // LUP1 /	AT1G78970.1	0.0206087	2.04623		GOTERM_MF_DIRECT	GO:0016762~xyloglucan:xyloglucosyl transferase activity	5	0.888099	0.00575235	AT4G37800, AT5G57550, AT5G65730, AT5G57560, AT2G06850	402	33	18182	6.85286	0.879633	0.232526	7.63822
AT1G01430.1 // TBL25 // TRICHOME BIREFRINGENCE-LIKE 25 // --- // ---	AT1G01430.1	1.17413e-06	2.04318		GOTERM_MF_DIRECT	GO:0016798~hydrolase activity, acting on glycosyl bonds	5	0.888099	0.0197207	AT4G37800, AT5G57550, AT5G65730, AT5G57560, AT2G06850	402	47	18182	4.81158	0.999331	0.556121	23.992
AT5G13400.1 // --- // Major facilitator superfamily protein // --- // ---	AT5G13400.1	0.000416303	2.03379		GOTERM_MF_DIRECT	GO:0016788~hydrolase activity, acting on ester bonds	8	1.42096	0.0234434	AT4G01130, AT3G48460, AT1G29670, AT1G09390, AT3G16370, AT1G33811, AT4G18460, AT1G29660	402	128	18182	2.8268	0.999834	0.581307	27.8725
AT5G13930.1 // TT4 // Chalcone and stilbene synthase family protein // --- // --	AT5G13930.1	0.00739882	2.03271		GOTERM_MF_DIRECT	GO:0000156~phosphorelay response regulator activity	4	0.71048	0.0414136	AT5G62920, AT2G01760, AT1G19050, AT3G57040	402	35	18182	5.16901	1	0.756134	44.1525
AT2G22170.1 // --- // Lipase/lipooxygenase, PLAT/LH2 family protein // --- // --	AT2G22170.1	3.53257e-05	2.03156		GOTERM_MF_DIRECT	GO:0016709~oxidoreductase activity, acting on paired donors, with incorporation or reduction of molecular oxygen, NAD(P)H as one donor, and incorporation of one atom of oxygen	8	1.42096	0.0473639	AT1G33720, AT5G25130, AT1G13080, AT5G25120, AT5G25140, AT5G04660, AT4G13770, AT1G16410	402	149	18182	2.42839	1	0.773265	48.7424
AT5G27360.1 // --- // Major facilitator superfamily protein // --- // ---	AT5G27360.1	0.00622006	2.0314		GOTERM_MF_DIRECT	GO:0016413~O-acetyltransferase activity	4	0.71048	0.0542598	AT3G62390, AT1G60790, AT1G01430, AT4G01080	402	39	18182	4.63886	1	0.792976	53.6232
AT4G12880.1 // ENODL19 // early nodulin-like protein 19 // --- // --- /// AT4G12	AT4G12880.1	9.89714e-05	2.0296
AT3G52840.1 // BGAL2 // beta-galactosidase 2 // --- // ---	AT3G52840.1	9.68523e-05	2.02358		DOWN-regulated genes (by DAVID)
AT5G22570.1 // WRKY38 // WRKY DNA-binding protein 38 // --- // ---	AT5G22570.1	0.00142056	2.02254		Category	Term	Count	%	PValue	Genes	List Total	Pop Hits	Pop Total	Fold Enrichment	Bonferroni	Benjamini	FDR
AT1G19950.1 // ATHVA22H) (HVA22H // HVA22-like protein H (ATHVA22H) // --- // --	AT1G19950.1	0.000532558	2.01015		GOTERM_BP_DIRECT	GO:0009408~response to heat	19	4.60048	7.98091e-11	AT1G16540, AT5G59820, AT1G16030, AT5G51440, AT5G12030, AT4G25200, AT1G07400, AT5G12020, AT4G12400, AT2G26150, AT3G09350, AT5G52640, AT1G52560, AT1G74310, AT2G46240, AT5G05410, AT1G53540, AT3G12580, AT1G58340	293	160	18502	7.49868	3.02476e-08	3.02476e-08	1.10444e-07
AT2G18300.3 // --- // basic helix-loop-helix (bHLH) DNA-binding superfamily prot	AT2G18300.3	3.72237e-06	2.00991		GOTERM_BP_DIRECT	GO:0010200~response to chitin	14	3.38983	2.07501e-07	AT5G59820, AT4G17500, AT3G21150, AT3G28210, AT1G04100, AT1G42990, AT5G04340, AT5G59550, AT2G26150, AT3G46080, AT1G71520, AT2G33710, AT4G17490, AT2G31230	293	134	18502	6.59742	7.86397e-05	3.93206e-05	0.000287151
AT5G45280.1 // --- // Pectinacetylesterase family protein // --- // --- /// AT5G	AT5G45280.1	0.00211825	2.00834		GOTERM_BP_DIRECT	GO:0009873~ethylene-activated signaling pathway	15	3.63196	1.14465e-06	AT1G53170, AT3G61630, AT5G65510, AT4G17500, AT5G13330, AT5G43410, AT5G64750, AT3G23150, AT1G71520, AT3G23240, AT4G06746, AT2G33710, AT1G73500, AT4G17490, AT2G31230	293	181	18502	5.23316	0.000433728	0.000144597	0.00158402
AT1G29660.1 // --- // GDSL-like Lipase/Acylhydrolase superfamily protein // ---	AT1G29660.1	0.000123564	2.00817		GOTERM_BP_DIRECT	GO:0042542~response to hydrogen peroxide	9	2.17918	1.93835e-06	AT2G26150, AT1G52560, AT5G12030, AT1G74310, AT5G39610, AT2G46240, AT5G05410, AT3G12580, AT4G12400	293	54	18502	10.5245	0.000734367	0.000183642	0.00268237
AT4G01080.1 // TBL26 // TRICHOME BIREFRINGENCE-LIKE 26 // --- // ---	AT4G01080.1	0.0322067	2.00415		GOTERM_BP_DIRECT	GO:0009644~response to high light intensity	8	1.93705	2.40834e-05	AT2G26150, AT1G52560, AT5G12030, AT1G74310, AT2G46240, AT4G17490, AT3G12580, AT4G12400	293	55	18502	9.18498	0.00908619	0.00182388	0.0333228
AT2G06850.1 // XTH4 // xyloglucan endotransglucosylase/hydrolase 4 // --- // ---	AT2G06850.1	0.000566235	2.00248		GOTERM_BP_DIRECT	GO:0052696~flavonoid glucuronidation	10	2.42131	7.13046e-05	AT2G23260, AT3G46660, AT2G15480, AT3G53160, AT1G05680, AT1G07260, AT2G43820, AT5G49690, AT2G15490, AT2G36800	293	112	18502	5.6381	0.0266635	0.00449411	0.0986302
AT5G25190.1 // --- // Integrase-type DNA-binding superfamily protein // --- // -	AT5G25190.1	0.00683351	2.00057		GOTERM_BP_DIRECT	GO:0009813~flavonoid biosynthetic process	11	2.66344	0.000104002	AT2G23260, AT1G17020, AT3G46660, AT2G15480, AT3G53160, AT1G05680, AT1G07260, AT2G43820, AT5G49690, AT2G15490, AT2G36800	293	145	18502	4.79044	0.0386519	0.00561542	0.143827
AT3G06070.1 // --- // --- // --- // ---	AT3G06070.1	0.00132554	1.9906		GOTERM_BP_DIRECT	GO:0009611~response to wounding	12	2.90557	0.000334039	AT3G25250, AT1G17750, AT5G59820, AT1G73080, AT1G76650, AT3G14050, AT5G63970, AT5G53750, AT1G32920, AT1G73500, AT1G30135, AT1G55020	293	199	18502	3.80784	0.118933	0.0157031	0.461271
AT3G49340.1 // --- // Cysteine proteinases superfamily protein // --- // ---	AT3G49340.1	0.00176115	1.98992		GOTERM_BP_DIRECT	GO:0071456~cellular response to hypoxia	5	1.21065	0.000591812	AT2G26150, AT2G23270, AT4G31970, AT1G14540, AT5G57510	293	25	18502	12.6294	0.200975	0.0246211	0.815878
AT1G04240.1 // SHY2 // AUX/IAA transcriptional regulator family protein // --- /	AT1G04240.1	0.00287556	1.98283		GOTERM_BP_DIRECT	GO:0006414~translational elongation	23	5.56901	0.0018551	AT1G73900, AT5G59055, AT5G40545, AT1G03515, AT3G51265, AT1G76000, AT1G49020, AT5G21378, AT5G14495, AT5G15815, AT1G17660, AT3G27555, AT3G13335, AT2G39860, AT1G75070, AT2G33660, AT3G02335, AT3G59926, AT5G05945, AT1G18430, AT1G20210, AT2G33650, AT3G52765	293	703	18502	2.06597	0.505267	0.0679545	2.53685
AT1G78490.1 // CYP708A3 // cytochrome P450, family 708, subfamily A, polypeptide	AT1G78490.1	0.00138573	1.98045		GOTERM_BP_DIRECT	GO:0009636~response to toxic substance	6	1.45278	0.00293813	AT1G17170, AT2G29420, AT1G69920, AT2G15490, AT2G29480, AT2G29470	293	62	18502	6.11098	0.672147	0.0964112	3.99014
AT4G23200.1 // RECEPTOR-like protein kinase) 12 (CRK12 // cysteine-rich RLK (REC	AT4G23200.1	0.0053538	1.96945		GOTERM_BP_DIRECT	GO:0008152~metabolic process	12	2.90557	0.00337318	AT1G05675, AT4G15270, AT2G23260, AT3G46660, AT2G15480, AT3G01990, AT3G53160, AT1G05680, AT1G07260, AT2G43820, AT2G15490, AT2G36800	293	265	18502	2.85948	0.722129	0.10122	4.56825
AT1G33811.1 // --- // GDSL-like Lipase/Acylhydrolase superfamily protein // ---	AT1G33811.1	0.0318919	1.96825		GOTERM_BP_DIRECT	GO:0009651~response to salt stress	17	4.11622	0.00433621	AT1G48000, AT1G16540, AT2G47190, AT5G12030, AT2G03760, AT5G39610, AT5G13330, AT1G18570, AT4G17615, AT3G60120, AT3G09350, AT1G03220, AT2G38340, AT1G06180, AT2G44480, AT1G73500, AT3G25780	293	482	18502	2.22717	0.807373	0.118995	5.83648
AT1G20010.1 // TUB5 // tubulin beta-5 chain // --- // ---	AT1G20010.1	0.00279322	1.96597		GOTERM_BP_DIRECT	GO:0009407~toxin catabolic process	5	1.21065	0.00589203	AT1G17170, AT2G29420, AT1G69920, AT2G29480, AT2G29470	293	46	18502	6.86378	0.893508	0.147837	7.85238
AT2G43530.1 // --- // Scorpion toxin-like knottin superfamily protein // --- //	AT2G43530.1	0.0126963	1.96587		GOTERM_BP_DIRECT	GO:1900057~positive regulation of leaf senescence	3	0.726392	0.0065273	AT2G45210, AT3G04060, AT5G39610	293	8	18502	23.68	0.91642	0.152499	8.66394
AT1G64220.1 // TOM7-2 // translocase of outer membrane 7 kDa subunit 2 // --- //	AT1G64220.1	0.0146994	1.9629		GOTERM_BP_DIRECT	GO:0009733~response to auxin	12	2.90557	0.00673253	AT5G45890, AT2G17500, AT2G45210, AT5G50760, AT5G54490, AT5G39610, AT1G18570, AT3G16500, AT1G04100, AT4G37390, AT2G47000, AT5G01490	293	291	18502	2.60399	0.922715	0.14787	8.9247
AT1G12030.1 // --- // Protein of unknown function (DUF506) // --- // ---	AT1G12030.1	0.0386863	1.95962		GOTERM_BP_DIRECT	GO:0051707~response to other organism	5	1.21065	0.0110304	AT3G54950, AT2G15480, AT3G53160, AT2G15490, AT3G02840	293	55	18502	5.74061	0.98506	0.219077	14.2293
AT2G42540.1 // COR15A // cold-regulated 15a // --- // --- /// AT2G42540.2 // COR	AT2G42540.1	0.00355764	1.9591		GOTERM_BP_DIRECT	GO:0010043~response to zinc ion	5	1.21065	0.0110304	AT2G29410, AT4G25380, AT1G67070, AT3G22460, AT5G24380	293	55	18502	5.74061	0.98506	0.219077	14.2293
AT1G16850.1 // --- // --- // --- // ---	AT1G16850.1	0.000667275	1.95895		GOTERM_BP_DIRECT	GO:0006749~glutathione metabolic process	5	1.21065	0.0156882	AT1G17170, AT2G29420, AT1G69920, AT2G29480, AT2G29470	293	61	18502	5.17596	0.997504	0.283188	19.6536
AT3G03640.1 // BGLU25 // beta glucosidase 25 // --- // ---	AT3G03640.1	0.0276919	1.94823		GOTERM_BP_DIRECT	GO:0006952~defense response	19	4.60048	0.0157606	AT3G25250, AT2G15480, AT4G17500, AT2G20900, AT3G05360, AT2G03760, AT4G21390, AT1G55020, AT1G08860, AT5G18350, AT1G75830, AT5G51060, AT3G23240, AT2G26010, AT2G32140, AT2G27500, AT1G30135, AT4G17490, AT2G31230	293	652	18502	1.84017	0.997572	0.271586	19.7353
AT5G20270.1 // HHP1 // heptahelical transmembrane protein1 // --- // ---	AT5G20270.1	6.05465e-05	1.9462		GOTERM_BP_DIRECT	GO:0090332~stomatal closure	3	0.726392	0.0199317	AT1G62580, AT1G08860, AT5G43410	293	14	18502	13.5314	0.999515	0.317178	24.3166
AT1G10360.1 // GSTU18 // glutathione S-transferase TAU 18 // --- // ---	AT1G10360.1	5.52144e-06	1.94516		GOTERM_BP_DIRECT	GO:0009809~lignin biosynthetic process	5	1.21065	0.0224886	AT1G76470, AT1G33030, AT1G09480, AT1G61810, AT1G67980	293	68	18502	4.64314	0.99982	0.336681	27.0038
AT4G23820.1 // --- // Pectin lyase-like superfamily protein // --- // ---	AT4G23820.1	0.00314511	1.94434		GOTERM_BP_DIRECT	GO:0006855~drug transmembrane transport	5	1.21065	0.0258746	AT2G04040, AT4G23030, AT1G71140, AT2G34360, AT1G58340	293	71	18502	4.44695	0.999952	0.363402	30.4262
AT3G19850.1 // --- // Phototropic-responsive NPH3 family protein // --- // ---	AT3G19850.1	0.00082804	1.94201		GOTERM_BP_DIRECT	GO:0044550~secondary metabolite biosynthetic process	7	1.69492	0.027666	AT3G28740, AT4G31970, AT5G67310, AT2G45570, AT5G25180, AT3G26190, AT4G31950	293	145	18502	3.04846	0.999976	0.370174	32.1759
AT1G09750.1 // --- // Eukaryotic aspartyl protease family protein // --- // ---	AT1G09750.1	0.0123283	1.93837		GOTERM_BP_DIRECT	GO:0009751~response to salicylic acid	7	1.69492	0.0365773	AT1G48000, AT2G47190, AT1G06180, AT2G03760, AT2G29420, AT5G13330, AT1G18570	293	155	18502	2.85179	0.999999	0.444811	40.2898
AT5G19190.1 // --- // --- // --- // ---	AT5G19190.1	0.00101735	1.93831		GOTERM_BP_DIRECT	GO:0006970~response to osmotic stress	6	1.45278	0.0442315	AT1G16540, AT5G12030, AT4G17615, AT5G38710, AT5G64750, AT1G58340	293	122	18502	3.10558	1	0.496329	46.53
AT2G47930.1 // AGP26 // arabinogalactan protein 26 // --- // ---	AT2G47930.1	0.00155575	1.93342		GOTERM_BP_DIRECT	GO:0010186~positive regulation of cellular defense response	2	0.484262	0.0466054	AT1G08860, AT5G43410	293	3	18502	42.0978	1	0.501277	48.3389
AT3G63375.1 // --- // MIR167B; miRNA // --- // ---	AT3G63375.1	0.00178701	1.93008		GOTERM_BP_DIRECT	GO:0045893~positive regulation of transcription, DNA-templated	8	1.93705	0.0484518	AT2G26150, AT2G47190, AT4G17500, AT2G38340, AT5G13330, AT1G73500, AT5G05410, AT5G43410	293	209	18502	2.4171	1	0.501997	49.7064
AT3G23820.1 // GAE6 // UDP-D-glucuronate 4-epimerase 6 // --- // ---	AT3G23820.1	3.92715e-06	1.92958		GOTERM_BP_DIRECT	GO:0006412~translation	26	6.2954	0.0526847	AT1G73900, AT5G59055, AT5G40545, AT1G03515, AT3G51265, AT1G76000, AT1G49020, AT5G21378, AT5G57060, AT5G14495, AT5G15815, AT1G17660, AT3G27555, AT5G13490, AT5G01340, AT3G13335, AT2G39860, AT2G33660, AT1G75070, AT3G59926, AT3G02335, AT5G05945, AT1G20210, AT2G33650, AT1G18430, AT3G52765	293	1124	18502	1.46069	1	0.519341	52.7155
AT1G32780.1 // --- // GroES-like zinc-binding dehydrogenase family protein // --	AT1G32780.1	0.00660202	1.92826		GOTERM_BP_DIRECT	GO:0006915~apoptotic process	3	0.726392	0.0545473	AT5G45890, AT5G39610, AT2G46240	293	24	18502	7.89334	1	0.519562	53.986
AT3G21190.1 // --- // O-fucosyltransferase family protein // --- // ---	AT3G21190.1	0.0192231	1.92648
AT3G23450.1 // --- // --- // --- // ---	AT3G23450.1	8.36349e-05	1.91673		Category	Term	Count	%	PValue	Genes	List Total	Pop Hits	Pop Total	Fold Enrichment	Bonferroni	Benjamini	FDR
AT2G44380.1 // --- // Cysteine/Histidine-rich C1 domain family protein // --- //	AT2G44380.1	0.000906691	1.90683		GOTERM_CC_DIRECT	GO:0043231~intracellular membrane-bounded organelle	12	2.90557	5.24556e-05	AT2G23260, AT3G47780, AT3G46660, AT2G15480, AT4G35630, AT3G53160, AT1G05680, AT1G07260, AT2G43820, AT5G49690, AT2G15490, AT2G36800	347	184	25127	4.72253	0.00397879	0.00397879	0.0551853
AT1G65295.1 // --- // --- // --- // ---	AT1G65295.1	9.69541e-05	1.90615
AT4G27520.1 // ENODL2 // early nodulin-like protein 2 // --- // ---	AT4G27520.1	0.000229214	1.90396		Category	Term	Count	%	PValue	Genes	List Total	Pop Hits	Pop Total	Fold Enrichment	Bonferroni	Benjamini	FDR
AT3G26520.1 // TIP2 // tonoplast intrinsic protein 2 // --- // ---	AT3G26520.1	0.000882728	1.89692		GOTERM_MF_DIRECT	GO:0080044~quercetin 7-O-glucosyltransferase activity	10	2.42131	4.40957e-05	AT2G23260, AT3G46660, AT2G15480, AT3G53160, AT1G05680, AT1G07260, AT2G43820, AT5G49690, AT2G15490, AT2G36800	289	105	18182	5.99176	0.0107455	0.0107455	0.0570874
AT1G03870.1 // FLA9 // FASCICLIN-like arabinoogalactan 9 // --- // ---	AT1G03870.1	0.00192168	1.89679		GOTERM_MF_DIRECT	GO:0080043~quercetin 3-O-glucosyltransferase activity	10	2.42131	5.11836e-05	AT2G23260, AT3G46660, AT2G15480, AT3G53160, AT1G05680, AT1G07260, AT2G43820, AT5G49690, AT2G15490, AT2G36800	289	107	18182	5.87977	0.012462	0.00625053	0.0662607
AT4G16410.1 // --- // --- // --- // ---	AT4G16410.1	1.65525e-05	1.89187		GOTERM_MF_DIRECT	GO:0016758~transferase activity, transferring hexosyl groups	11	2.66344	0.000195326	AT1G05675, AT4G15270, AT2G23260, AT3G46660, AT2G15480, AT3G53160, AT1G05680, AT1G07260, AT2G43820, AT2G15490, AT2G36800	289	156	18182	4.43621	0.0467322	0.0158266	0.252645
AT4G32650.1 // KAT3 // potassium channel in Arabidopsis thaliana 3 // --- // ---	AT4G32650.1	0.00798548	1.88357		GOTERM_MF_DIRECT	GO:0008194~UDP-glycosyltransferase activity	9	2.17918	0.000203351	AT2G23260, AT3G46660, AT2G15480, AT3G53160, AT1G05680, AT1G07260, AT2G43820, AT2G15490, AT2G36800	289	101	18182	5.60615	0.0486052	0.0123793	0.263013
AT3G53620.1 // PPa4 // pyrophosphorylase 4 // --- // ---	AT3G53620.1	0.0163776	1.88287		GOTERM_MF_DIRECT	GO:0030533~triplet codon-amino acid adaptor activity	23	5.56901	0.000479727	AT1G73900, AT5G59055, AT5G40545, AT1G03515, AT3G51265, AT1G76000, AT1G49020, AT5G21378, AT5G14495, AT5G15815, AT1G17660, AT3G27555, AT3G13335, AT2G39860, AT1G75070, AT2G33660, AT3G02335, AT3G59926, AT5G05945, AT1G18430, AT1G20210, AT2G33650, AT3G52765	289	631	18182	2.2932	0.110914	0.023238	0.619453
AT4G34260.1 // --- // 1,2-alpha-L-fucosidases // --- // ---	AT4G34260.1	0.000449274	1.87924		GOTERM_MF_DIRECT	GO:0043565~sequence-specific DNA binding	21	5.08475	0.00483045	AT1G48000, AT5G59820, AT3G61630, AT2G47190, AT5G13330, AT5G39610, AT1G18570, AT1G42990, AT5G43410, AT5G04340, AT2G26150, AT2G47890, AT5G01380, AT3G46080, AT1G02580, AT2G38340, AT2G38250, AT1G06180, AT1G66390, AT1G74080, AT5G05410	289	666	18182	1.98376	0.694659	0.179401	6.07787
AT1G66430.1 // --- // pfkB-like carbohydrate kinase family protein // --- // ---	AT1G66430.1	0.00511572	1.87695		GOTERM_MF_DIRECT	GO:0044212~transcription regulatory region DNA binding	13	3.1477	0.00492933	AT1G48000, AT2G26150, AT2G47890, AT5G59820, AT3G46080, AT2G38340, AT4G33925, AT1G06180, AT1G66390, AT1G74080, AT1G18570, AT5G05410, AT5G04340	289	318	18182	2.57194	0.702003	0.158823	6.19866
AT4G38770.1 // PRP4 // proline-rich protein 4 // --- // ---	AT4G38770.1	6.78906e-07	1.86982		GOTERM_MF_DIRECT	GO:0035251~UDP-glucosyltransferase activity	4	0.968523	0.00622236	AT2G15480, AT1G05680, AT2G43820, AT2G15490	289	24	18182	10.4856	0.7833	0.173996	7.76488
AT1G78480.1 // --- // Prenyltransferase family protein // --- // ---	AT1G78480.1	0.00171997	1.86926		GOTERM_MF_DIRECT	GO:0102360~daphnetin 3-O-glucosyltransferase activity	3	0.726392	0.0103458	AT3G46660, AT2G15480, AT2G15490	289	10	18182	18.874	0.921756	0.246557	12.5998
AT4G22756.1 // SMO1-2 // sterol C4-methyl oxidase 1-2 // --- // ---	AT4G22756.1	0.000169372	1.86551		GOTERM_MF_DIRECT	GO:0047893~flavonol 3-O-glucosyltransferase activity	3	0.726392	0.0125136	AT3G46660, AT2G15480, AT2G15490	289	11	18182	17.1582	0.954278	0.265465	15.0468
AT3G24900.1 // RLP39 // receptor like protein 39 // --- // ---	AT3G24900.1	0.00237939	1.86269		GOTERM_MF_DIRECT	GO:0019825~oxygen binding	10	2.42131	0.0125369	AT3G28740, AT2G34500, AT5G52400, AT4G31970, AT1G62580, AT5G67310, AT2G45570, AT5G25180, AT3G26190, AT4G31950	289	234	18182	2.68861	0.954541	0.244968	15.0727
AT1G22330.1 // --- // RNA-binding (RRM/RBD/RNP motifs) family protein // --- //	AT1G22330.1	0.000883511	1.86093		GOTERM_MF_DIRECT	GO:0015238~drug transmembrane transporter activity	5	1.21065	0.0126189	AT2G04040, AT4G23030, AT1G71140, AT2G34360, AT1G58340	289	57	18182	5.51873	0.955457	0.228389	15.164
AT1G65500.1 // --- // --- // --- // ---	AT1G65500.1	0.0229981	1.86031		GOTERM_MF_DIRECT	GO:0004364~glutathione transferase activity	5	1.21065	0.0167651	AT1G17170, AT2G29420, AT1G69920, AT2G29480, AT2G29470	289	62	18182	5.07367	0.984113	0.27286	19.6633
AT1G75900.1 // --- // GDSL-like Lipase/Acylhydrolase superfamily protein // ---	AT1G75900.1	0.0159371	1.86015		GOTERM_MF_DIRECT	GO:0003700~transcription factor activity, sequence-specific DNA binding	39	9.4431	0.0196429	AT3G61630, AT5G59820, AT5G65510, AT3G21150, AT4G17500, AT1G77450, AT3G04060, AT3G15500, AT1G42990, AT5G43410, AT5G64750, AT5G04340, AT2G26150, AT2G47890, AT1G71520, AT3G23240, AT1G02580, AT4G00940, AT2G38250, AT1G74080, AT3G62090, AT2G31230, AT1G53170, AT1G48000, AT2G47190, AT5G13330, AT5G39610, AT1G18570, AT3G16500, AT1G04100, AT5G01380, AT3G46080, AT2G38340, AT1G06180, AT4G06746, AT2G33710, AT1…	289	1704	18182	1.43992	0.992253	0.293317	22.6555
AT1G03630.1 // POR C // protochlorophyllide oxidoreductase C // --- // --- /// A	AT1G03630.1	0.00335746	1.85874		GOTERM_MF_DIRECT	GO:0005215~transporter activity	11	2.66344	0.0249325	AT4G27940, AT5G13490, AT3G47780, AT4G21680, AT2G04040, AT1G79710, AT4G23030, AT1G71140, AT2G34360, AT1G19650, AT1G58340	289	307	18182	2.25423	0.997942	0.337937	27.8888
AT4G18030.1 // --- // S-adenosyl-L-methionine-dependent methyltransferases super	AT4G18030.1	0.000789553	1.85656		GOTERM_MF_DIRECT	GO:0008559~xenobiotic-transporting ATPase activity	3	0.726392	0.02592	AT1G30420, AT2G34660, AT2G47000	289	16	18182	11.7963	0.998394	0.33111	28.8288
AT4G00970.1 // RECEPTOR-like protein kinase) 41 (CRK41 // cysteine-rich RLK (REC	AT4G00970.1	0.000853095	1.85461		GOTERM_MF_DIRECT	GO:0016709~oxidoreductase activity, acting on paired donors, with incorporation or reduction of molecular oxygen, NAD(P)H as one donor, and incorporation of one atom of oxygen	7	1.69492	0.0315031	AT3G28740, AT4G31970, AT5G67310, AT2G45570, AT5G25180, AT3G26190, AT4G31950	289	149	18182	2.95567	0.999607	0.369549	33.9341
AT1G29670.1 // --- // GDSL-like Lipase/Acylhydrolase superfamily protein // ---	AT1G29670.1	0.000278415	1.84758		GOTERM_MF_DIRECT	GO:0005516~calmodulin binding	10	2.42131	0.0384264	AT5G17330, AT2G47190, AT5G57010, AT1G61370, AT5G54590, AT4G21390, AT2G46240, AT3G59690, AT2G34660, AT3G13600	289	285	18182	2.20749	0.999932	0.413358	39.7954
AT1G69780.1 // --- // Homeobox-leucine zipper protein family // --- // ---	AT1G69780.1	0.00235414	1.84542
AT3G11080.1 // RLP35 // receptor like protein 35 // --- // ---	AT3G11080.1	0.00125172	1.84281
AT4G18220.1 // --- // Drug/metabolite transporter superfamily protein // --- //	AT4G18220.1	0.000569166	1.82845
AT5G63180.1 // --- // Pectin lyase-like superfamily protein // --- // ---	AT5G63180.1	0.00320767	1.82664
AT1G53730.1 // SRF6 // STRUBBELIG-receptor family 6 // --- // --- /// AT1G53730.	AT1G53730.1	0.000722448	1.82653
AT1G55260.1 // --- // Bifunctional inhibitor/lipid-transfer protein/seed storage	AT1G55260.1	0.00847917	1.8241
AT5G06610.1 // DUF620 // Protein of unknown function (DUF620) // --- // ---	AT5G06610.1	0.00175413	1.822
AT3G20680.1 // --- // Domain of unknown function (DUF1995) // --- // ---	AT3G20680.1	0.000998169	1.81857
AT5G14560.1 // --- // --- // --- // ---	AT5G14560.1	0.000133019	1.81664
AT3G04184.1 // --- // --- // --- // ---	AT3G04184.1	0.0258184	1.81646
AT1G01610.1 // GPAT4 // glycerol-3-phosphate acyltransferase 4 // --- // ---	AT1G01610.1	0.00143849	1.8164
AT4G23290.1 // RECEPTOR-like protein kinase) 21 (CRK21 // cysteine-rich RLK (REC	AT4G23290.1	0.00100344	1.81585
AT3G21080.1 // --- // ABC transporter-related // --- // ---	AT3G21080.1	0.0209513	1.81574
AT4G38840.1 // --- // SAUR-like auxin-responsive protein family // --- // ---	AT4G38840.1	4.11052e-05	1.81251
AT4G17970.1 // ALMT12 // aluminum-activated, malate transporter 12 // --- // ---	AT4G17970.1	0.000516248	1.81042
AT1G49500.1 // --- // --- // --- // ---	AT1G49500.1	0.008382	1.81035
AT4G12830.1 // --- // alpha/beta-Hydrolases superfamily protein // --- // ---	AT4G12830.1	0.00249522	1.80606
AT3G45970.1 // EXLA1 // expansin-like A1 // --- // ---	AT3G45970.1	0.032976	1.80578
AT3G06035.1 // --- // Glycoprotein membrane precursor GPI-anchored // --- // ---	AT3G06035.1	0.00692281	1.80461
AT1G54820.1 // --- // Protein kinase superfamily protein // --- // ---	AT1G54820.1	0.0145133	1.80364
AT3G09980.1 // --- // Family of unknown function (DUF662) // --- // ---	AT3G09980.1	5.81269e-05	1.80238
AT1G19835.1 // DUF869 // Plant protein of unknown function (DUF869) // --- // --	AT1G19835.1	0.000145096	1.80089
AT4G18460.1 // --- // D-Tyr-tRNA(Tyr) deacylase family protein // --- // ---	AT4G18460.1	0.0025629	1.80054
AT4G19120.1 // ERD3 // S-adenosyl-L-methionine-dependent methyltransferases supe	AT4G19120.1	0.00364791	1.80029
AT4G01883.1 // --- // Polyketide cyclase / dehydrase and lipid transport protein	AT4G01883.1	0.000214022	1.79887
AT3G50110.1 // PEN3 // PTEN 3 // --- // ---	AT3G50110.1	0.000245704	1.79731
AT3G62860.1 // --- // alpha/beta-Hydrolases superfamily protein // --- // ---	AT3G62860.1	0.00429817	1.79581
AT3G15480.1 // DUF1218 // Protein of unknown function (DUF1218) // --- // ---	AT3G15480.1	0.00776368	1.78983
AT1G14700.1 // PAP3 // purple acid phosphatase 3 // --- // --- /// AT1G14700.2 /	AT1G14700.1	0.00615546	1.78955
AT5G45930.1 // CHLI2 // magnesium chelatase i2 // --- // ---	AT5G45930.1	0.00199354	1.78953
AT5G25610.1 // RD22 // BURP domain-containing protein // --- // ---	AT5G25610.1	3.10022e-05	1.78897
AT4G33220.1 // PME44 // pectin methylesterase 44 // --- // ---	AT4G33220.1	0.000806357	1.78757
AT3G62390.1 // TBL6 // TRICHOME BIREFRINGENCE-LIKE 6 // --- // ---	AT3G62390.1	0.00121931	1.7875
AT5G10170.1 // MIPS3 // myo-inositol-1-phosphate synthase 3 // --- // ---	AT5G10170.1	0.00343178	1.78705
AT4G21620.1 // --- // glycine-rich protein // --- // --- /// AT4G21620.2 // ---	AT4G21620.1	0.000440895	1.7843
AT1G45201.1 // TLL1 // triacylglycerol lipase-like 1 // --- // --- /// AT1G45201	AT1G45201.1	0.00525735	1.78076
AT5G01015.1 // --- // --- // --- // --- /// AT5G01015.2 // --- // --- // --- //	AT5G01015.1	0.00588324	1.78015
AT4G22570.1 // APT3 // adenine phosphoribosyl transferase 3 // --- // ---	AT4G22570.1	0.001645	1.77789
AT5G65470.1 // --- // O-fucosyltransferase family protein // --- // ---	AT5G65470.1	0.00978582	1.77781
AT5G62670.1 // +)-ATPase 11 (HA11 // H(+)-ATPase 11 // --- // ---	AT5G62670.1	6.95598e-05	1.77779
AT5G10380.1 // --- // RING/U-box superfamily protein // --- // ---	AT5G10380.1	0.00415506	1.77377
AT5G02890.1 // --- // HXXXD-type acyl-transferase family protein // --- // ---	AT5G02890.1	0.0468132	1.77078
AT3G22910.1 // --- // ATPase E1-E2 type family protein / haloacid dehalogenase-l	AT3G22910.1	0.0247308	1.77056
AT1G68585.1 // --- // --- // --- // ---	AT1G68585.1	0.00206211	1.76946
AT1G77020.1 // --- // DNAJ heat shock N-terminal domain-containing protein // --	AT1G77020.1	0.0115164	1.76729
AT5G21920.1 // --- // YGGT family protein // --- // --- /// AT5G21920.2 // --- /	AT5G21920.1	9.07805e-05	1.76657
AT5G44130.1 // FLA13 // FASCICLIN-like arabinogalactan protein 13 precursor // -	AT5G44130.1	0.000183905	1.76645
AT3G17170.1 // RFC3 // Translation elongation factor EF1B/ribosomal protein S6	AT3G17170.1	0.00565006	1.76577
AT4G17340.1 // --- // tonoplast intrinsic protein 2;2 // --- // ---	AT4G17340.1	0.00271238	1.76467
AT3G14980.1 // --- // Acyl-CoA N-acyltransferase with RING/FYVE/PHD-type zinc fi	AT3G14980.1	2.28407e-05	1.76428
AT2G43620.1 // --- // Chitinase family protein // --- // ---	AT2G43620.1	0.00462794	1.76402
AT1G28400.1 // --- // --- // --- // ---	AT1G28400.1	6.27744e-05	1.7638
AT4G36540.1 // BEE2 // BR enhanced expression 2 // --- // --- /// AT4G36540.2 //	AT4G36540.1	2.78233e-05	1.76348
AT1G26560.1 // BGLU40 // beta glucosidase 40 // --- // ---	AT1G26560.1	0.00121813	1.75937
AT2G41950.1 // --- // --- // --- // ---	AT2G41950.1	0.00670796	1.75936
AT4G37080.3 // --- // Protein of unknown function, DUF547 // --- // --- /// AT4G	AT4G37080.3	0.000106548	1.75638
AT3G08030.1 // --- // Protein of unknown function, DUF642 // --- // --- /// AT3G	AT3G08030.1	0.00132548	1.75574
AT1G41830.1 // SKS6 // SKU5-similar 6 // --- // ---	AT1G41830.1	0.023982	1.75359
AT3G26960.1 // --- // Pollen Ole e 1 allergen and extensin family protein // ---	AT3G26960.1	0.02693	1.75243
AT3G57180.1 // BRZ) INSENSITIVE PALE GREEN 2 (BPG2 // P-loop containing nucleosi	AT3G57180.1	0.00704215	1.75226
AT4G13770.1 // CYP83A1 // cytochrome P450, family 83, subfamily A, polypeptide 1	AT4G13770.1	0.0517094	1.75164
AT2G35760.1 // UPF0497 // Uncharacterised protein family (UPF0497) // --- // ---	AT2G35760.1	0.0125634	1.7486
AT4G26370.1 // --- // antitermination NusB domain-containing protein // --- // -	AT4G26370.1	0.000775107	1.74799
AT4G29400.1 // DUF3531 // Protein of unknown function (DUF3531) // --- // ---	AT4G29400.1	0.00479332	1.74704
AT4G39770.1 // --- // Haloacid dehalogenase-like hydrolase (HAD) superfamily pro	AT4G39770.1	0.0069862	1.74675
AT1G31920.1 // --- // Tetratricopeptide repeat (TPR)-like superfamily protein //	AT1G31920.1	1.62296e-05	1.74666
AT2G40260.1 // --- // Homeodomain-like superfamily protein // --- // ---	AT2G40260.1	0.00344774	1.74517
AT5G65010.1 // ASN2 // asparagine synthetase 2 // --- // --- /// AT5G65010.2 //	AT5G65010.1	0.0375965	1.74502
AT4G01130.1 // --- // GDSL-like Lipase/Acylhydrolase superfamily protein // ---	AT4G01130.1	0.000541981	1.745
AT1G13650.1 // TAIR:AT2G03810.4 // --- // --- // --- /// AT1G13650.2 // TAIR:AT2	AT1G13650.1	0.0180268	1.74379
AT5G50915.1 // --- // basic helix-loop-helix (bHLH) DNA-binding superfamily prot	AT5G50915.1	0.0187318	1.74259
AT2G31730.1 // --- // basic helix-loop-helix (bHLH) DNA-binding superfamily prot	AT2G31730.1	0.00442429	1.74247
AT1G78700.1 // BEH4 // BES1/BZR1 homolog 4 // --- // ---	AT1G78700.1	3.81773e-05	1.74246
AT1G17200.1 // UPF0497 // Uncharacterised protein family (UPF0497) // --- // ---	AT1G17200.1	0.00551434	1.74197
AT1G02820.1 // --- // Late embryogenesis abundant 3 (LEA3) family protein // ---	AT1G02820.1	0.000754509	1.73937
AT4G15430.1 // --- // ERD (early-responsive to dehydration stress) family protei	AT4G15430.1	0.00796803	1.73893
AT1G73325.1 // --- // Kunitz family trypsin and protease inhibitor protein // --	AT1G73325.1	0.0462661	1.73879
AT1G63260.2 // TET10 // tetraspanin10 // --- // --- /// AT1G63260.3 // TET10 //	AT1G63260.2	0.0027754	1.73833
AT1G19330.1 // --- // --- // --- // --- /// AT1G19330.2 // --- // --- // --- //	AT1G19330.1	0.000402113	1.73427
AT3G16570.1 // RALF23 // rapid alkalinization factor 23 // --- // ---	AT3G16570.1	0.000987177	1.73426
AT1G64390.1 // GH9C2 // glycosyl hydrolase 9C2 // --- // ---	AT1G64390.1	0.00633081	1.73388
AT2G29550.1 // TUB7 // tubulin beta-7 chain // --- // ---	AT2G29550.1	0.0434466	1.72403
AT3G15570.1 // --- // Phototropic-responsive NPH3 family protein // --- // ---	AT3G15570.1	0.00114625	1.72351
AT4G30020.1 // --- // PA-domain containing subtilase family protein // --- // --	AT4G30020.1	0.0237299	1.72032
AT5G25840.1 // DUF1677 // Protein of unknown function (DUF1677) // --- // ---	AT5G25840.1	0.0181719	1.71894
AT1G05320.1 // --- // --- // --- // --- /// AT1G05320.2 // --- // --- // --- //	AT1G05320.1	0.000128614	1.71346
AT5G25130.1 // CYP71B12 // cytochrome P450, family 71, subfamily B, polypeptide	AT5G25130.1	0.0190987	1.7134
AT5G07180.1 // ERL2 // ERECTA-like 2 // --- // ---	AT5G07180.1	0.006322	1.71277
AT5G66690.1 // --- // UDP-Glycosyltransferase superfamily protein // --- // ---	AT5G66690.1	0.00771954	1.71262
AT2G46225.1 // ABIL1 // ABI-1-like 1 // --- // --- /// AT2G46225.2 // ABIL1 // A	AT2G46225.1	0.000452761	1.71111
AT1G65490.1 // --- // --- // --- // ---	AT1G65490.1	0.0204306	1.71077
AT3G52180.1 // SEX4 // dual specificity protein phosphatase (DsPTP1) family prot	AT3G52180.1	0.000933882	1.70843
AT1G72500.1 // --- // --- // --- // ---	AT1G72500.1	0.000588235	1.70827
AT1G73600.2 // --- // S-adenosyl-L-methionine-dependent methyltransferases super	AT1G73600.2	0.0328904	1.70823
AT1G78170.1 // --- // --- // --- // ---	AT1G78170.1	0.00113793	1.70819
AT5G25120.1 // CYP71B11 // ytochrome p450, family 71, subfamily B, polypeptide 1	AT5G25120.1	0.00360093	1.70712
AT5G59080.1 // --- // --- // --- // ---	AT5G59080.1	0.000237196	1.70705
AT2G12400.1 // --- // --- // --- // ---	AT2G12400.1	0.00569976	1.70457
AT1G76020.1 // --- // Thioredoxin superfamily protein // --- // ---	AT1G76020.1	0.00213738	1.70355
AT5G58970.1 // UCP2 // uncoupling protein 2 // --- // --- /// AT5G58970.2 // UCP	AT5G58970.1	0.00364254	1.7031
AT1G69040.1 // ACR4 // ACT domain repeat 4 // --- // --- /// AT1G69040.2 // ACR4	AT1G69040.1	0.000795197	1.70239
AT3G05650.1 // RLP32 // receptor like protein 32 // --- // ---	AT3G05650.1	0.00310298	1.70035
AT2G15128.1 // --- // other RNA // --- // ---	AT2G15128.1	0.00206612	1.69987
AT3G44350.1 // NAC061 // NAC domain containing protein 61 // --- // --- /// AT3G	AT3G44350.1	0.0175788	1.69959
AT2G03420.1 // --- // --- // --- // ---	AT2G03420.1	0.0101561	1.69858
AT2G37180.1 // RD28 // Aquaporin-like superfamily protein // --- // ---	AT2G37180.1	0.0355299	1.69757
AT4G02630.1 // --- // Protein kinase superfamily protein // --- // ---	AT4G02630.1	0.00585339	1.69747
AT3G19370.2 // DUF869 // Plant protein of unknown function (DUF869) // --- // --	AT3G19370.2	0.0151337	1.69695
AT5G07870.1 // --- // HXXXD-type acyl-transferase family protein // --- // ---	AT5G07870.1	0.003091	1.69675
AT2G47500.1 // --- // P-loop nucleoside triphosphate hydrolases superfamily prot	AT2G47500.1	0.029018	1.69664
AT2G38540.1 // LP1 // lipid transfer protein 1 // --- // ---	AT2G38540.1	0.0115552	1.69606
AT3G16250.1 // NDF4 // NDH-dependent cyclic electron flow 1 // --- // ---	AT3G16250.1	0.00625126	1.69497
AT5G03150.1 // JKD // C2H2-like zinc finger protein // --- // ---	AT5G03150.1	0.0204402	1.69232
AT5G60860.1 // RABA1f // RAB GTPase homolog A1F // --- // ---	AT5G60860.1	0.00809511	1.69087
AT4G04840.1 // MSRB6 // methionine sulfoxide reductase B6 // --- // ---	AT4G04840.1	0.00591625	1.69037
AT1G60790.1 // TBL2 // Plant protein of unknown function (DUF828) // --- // ---	AT1G60790.1	0.000222252	1.68878
AT5G19875.1 // --- // --- // --- // ---	AT5G19875.1	1.76114e-05	1.68786
AT4G00490.1 // BAM2 // beta-amylase 2 // --- // ---	AT4G00490.1	0.000255803	1.68654
AT3G55490.1 // --- // GINS complex protein // --- // ---	AT3G55490.1	0.0281438	1.68644
AT2G24290.1 // DUF1068 // Protein of unknown function (DUF1068) // --- // ---	AT2G24290.1	0.00118412	1.68561
AT5G52320.1 // CYP96A4 // cytochrome P450, family 96, subfamily A, polypeptide 4	AT5G52320.1	0.0113584	1.68311
AT3G48730.1 // GSA2 // glutamate-1-semialdehyde 2,1-aminomutase 2 // --- // ---	AT3G48730.1	0.0118105	1.68109
AT4G23300.1 // RECEPTOR-like protein kinase) 22 (CRK22 // cysteine-rich RLK (REC	AT4G23300.1	0.00146603	1.68062
AT5G10760.1 // --- // Eukaryotic aspartyl protease family protein // --- // ---	AT5G10760.1	0.0350883	1.68036
AT2G34620.1 // --- // Mitochondrial transcription termination factor family prot	AT2G34620.1	0.0029325	1.68009
AT1G68890.1 // --- // magnesium ion binding;thiamin pyrophosphate binding;hydro-	AT1G68890.1	0.000141373	1.67825
AT5G39410.1 // --- // Saccharopine dehydrogenase // --- // ---	AT5G39410.1	0.000334076	1.67741
AT2G33020.1 // RLP24 // receptor like protein 24 // --- // ---	AT2G33020.1	0.00303955	1.67728
AT3G06750.1 // --- // hydroxyproline-rich glycoprotein family protein // --- //	AT3G06750.1	0.00072611	1.67623
AT1G27030.1 // --- // --- // --- // ---	AT1G27030.1	0.0252481	1.67585
AT1G65150.1 // --- // TRAF-like family protein // --- // --- /// AT1G65150.2 //	AT1G65150.1	0.0012064	1.6756
AT1G26230.1 // --- // TCP-1/cpn60 chaperonin family protein // --- // --- /// AT	AT1G26230.1	0.000268896	1.67453
AT1G45130.1 // BGAL5 // beta-galactosidase 5 // --- // ---	AT1G45130.1	0.0267247	1.67324
AT5G64410.1 // OPT4 // oligopeptide transporter 4 // --- // ---	AT5G64410.1	0.00717761	1.6713
AT1G22530.1 // PATL2 // PATELLIN 2 // --- // ---	AT1G22530.1	0.000144601	1.66858
AT2G41940.1 // ZFP8 // zinc finger protein 8 // --- // ---	AT2G41940.1	0.000200893	1.66644
AT3G49720.1 // --- // --- // --- // --- /// AT3G49720.2 // --- // --- // --- //	AT3G49720.1	0.000193168	1.66598
AT4G14040.1 // SBP2 // selenium-binding protein 2 // --- // ---	AT4G14040.1	0.0336661	1.66539
AT5G61130.1 // PDCB1 // plasmodesmata callose-binding protein 1 // --- // ---	AT5G61130.1	0.000890291	1.66409
AT2G10940.1 // --- // Bifunctional inhibitor/lipid-transfer protein/seed storage	AT2G10940.1	0.00164411	1.66312
AT2G35860.1 // FLA16 // FASCICLIN-like arabinogalactan protein 16 precursor // -	AT2G35860.1	0.00831208	1.66264
AT1G78230.1 // --- // Outer arm dynein light chain 1 protein // --- // ---	AT1G78230.1	0.000487026	1.66027
AT5G52280.1 // --- // Myosin heavy chain-related protein // --- // ---	AT5G52280.1	0.000301854	1.65942
AT2G28470.1 // BGAL8 // beta-galactosidase 8 // --- // --- /// AT2G28470.2 // BG	AT2G28470.1	0.00617252	1.65626
AT2G05070.1 // LHCB2.2 // photosystem II light harvesting complex gene 2.2 // --	AT2G05070.1	0.0232317	1.65566
AT1G70280.1 // --- // NHL domain-containing protein // --- // --- /// AT1G70280.	AT1G70280.1	0.00181096	1.65527
AT3G45850.1 // --- // P-loop containing nucleoside triphosphate hydrolases super	AT3G45850.1	0.00169807	1.65527
AT3G48720.1 // --- // HXXXD-type acyl-transferase family protein // --- // ---	AT3G48720.1	0.0029022	1.65411
AT3G50830.1 // COR413-PM2 // cold-regulated 413-plasma membrane 2 // --- // ---	AT3G50830.1	0.000644627	1.65381
AT4G18280.1 // --- // glycine-rich cell wall protein-related // --- // ---	AT4G18280.1	0.00165364	1.65372
AT2G32010.1 // CVL1 // CVP2 like 1 // --- // --- /// AT2G32010.2 // CVL1 // CVP2	AT2G32010.1	0.00109425	1.65339
AT1G51850.1 // --- // Leucine-rich repeat protein kinase family protein // --- /	AT1G51850.1	0.00400065	1.65288
AT1G74690.1 // IQD31 // IQ-domain 31 // --- // ---	AT1G74690.1	5.02356e-05	1.65195
AT5G44050.1 // --- // MATE efflux family protein // --- // ---	AT5G44050.1	0.0236495	1.64904
AT3G23760.1 // --- // --- // --- // ---	AT3G23760.1	0.001407	1.64848
AT2G39800.3 // P5CS1 // delta1-pyrroline-5-carboxylate synthase 1 // --- // ---	AT2G39800.3	0.0374531	1.64828
AT5G15220.1 // --- // Ribosomal protein L27 family protein // --- // ---	AT5G15220.1	0.0430106	1.64813
AT4G31820.1 // ENP // Phototropic-responsive NPH3 family protein // --- // ---	AT4G31820.1	0.000688774	1.64568
AT3G13750.1 // BGAL1 // beta galactosidase 1 // --- // ---	AT3G13750.1	0.00108363	1.64482
AT2G25000.1 // WRKY60 // WRKY DNA-binding protein 60 // --- // ---	AT2G25000.1	0.0148989	1.64346
AT2G04530.1 // --- // Metallo-hydrolase/oxidoreductase superfamily protein // --	AT2G04530.1	0.0115871	1.64288
AT5G42030.1 // ABIL4 // ABL interactor-like protein 4 // --- // ---	AT5G42030.1	7.47728e-06	1.64234
AT1G11130.1 // SUB // Leucine-rich repeat protein kinase family protein // --- /	AT1G11130.1	0.00948523	1.64201
AT5G01240.1 // LAX1 // like AUXIN RESISTANT 1 // --- // --- /// AT5G01240.2 // L	AT5G01240.1	0.0015424	1.64144
AT5G38410.1 // --- // Ribulose bisphosphate carboxylase (small chain) family pro	AT5G38410.1	3.13503e-05	1.6377
AT1G61900.1 // --- // --- // --- // --- /// AT1G61900.2 // --- // --- // --- //	AT1G61900.1	0.000598705	1.6375
AT3G52720.1 // ACA1 // alpha carbonic anhydrase 1 // --- // --- /// AT3G52720.2	AT3G52720.1	0.0218651	1.63747
AT1G66960.1 // --- // Terpenoid cyclases family protein // --- // ---	AT1G66960.1	0.0329155	1.63736
AT1G63120.1 // RBL2 // RHOMBOID-like 2 // --- // ---	AT1G63120.1	0.0154894	1.63601
AT5G02160.1 // --- // --- // --- // ---	AT5G02160.1	0.000249966	1.63543
AT3G28200.1 // --- // Peroxidase superfamily protein // --- // ---	AT3G28200.1	0.0313412	1.63426
AT2G32180.1 // PTAC18 // plastid transcriptionally active 18 // --- // ---	AT2G32180.1	0.0253165	1.63392
AT5G15050.1 // --- // Core-2/I-branching beta-1,6-N-acetylglucosaminyltransferas	AT5G15050.1	0.0296068	1.63291
AT3G62910.1 // APG3 // Peptide chain release factor 1 // --- // ---	AT3G62910.1	0.00684252	1.63243
AT3G27960.1 // --- // Tetratricopeptide repeat (TPR)-like superfamily protein //	AT3G27960.1	0.00121795	1.63039
AT5G35490.1 // MRU1 // mto 1 responding up 1 // --- // ---	AT5G35490.1	0.0200271	1.63009
AT2G45340.1 // --- // Leucine-rich repeat protein kinase family protein // --- /	AT2G45340.1	0.000616106	1.62987
AT3G01550.1 // pep)/phosphate translocator 2 (PPT2 // phosphoenolpyruvate (pep)/	AT3G01550.1	0.00307982	1.62793
AT3G03710.1 // RIF10 // polyribonucleotide nucleotidyltransferase, putative // -	AT3G03710.1	0.00123154	1.62723
AT3G11630.1 // --- // Thioredoxin superfamily protein // --- // ---	AT3G11630.1	0.000749903	1.627
AT3G62110.1 // --- // Pectin lyase-like superfamily protein // --- // ---	AT3G62110.1	0.0104832	1.62697
AT3G43800.1 // GSTU27 // glutathione S-transferase tau 27 // --- // ---	AT3G43800.1	0.0128913	1.6261
AT5G04660.1 // CYP77A4 // cytochrome P450, family 77, subfamily A, polypeptide 4	AT5G04660.1	0.00374988	1.62597
AT1G30360.1 // ERD4 // Early-responsive to dehydration stress protein (ERD4) //	AT1G30360.1	7.86562e-05	1.62441
AT4G36360.1 // BGAL3 // beta-galactosidase 3 // --- // --- /// AT4G36360.2 // BG	AT4G36360.1	0.00811301	1.62397
AT1G57860.1 // --- // Translation protein SH3-like family protein // --- // ---	AT1G57860.1	0.0265965	1.62287
AT1G67560.1 // --- // PLAT/LH2 domain-containing lipoxygenase family protein //	AT1G67560.1	0.00386899	1.62201
AT5G49740.1 // FRO7 // ferric reduction oxidase 7 // --- // ---	AT5G49740.1	0.000441047	1.61993
AT4G27720.1 // --- // Major facilitator superfamily protein // --- // ---	AT4G27720.1	0.0376781	1.6166
AT4G30810.1 // scpl29 // serine carboxypeptidase-like 29 // --- // ---	AT4G30810.1	0.00974645	1.61588
AT1G09800.1 // --- // Pseudouridine synthase family protein // --- // ---	AT1G09800.1	0.00676304	1.61503
AT1G03820.1 // --- // --- // --- // ---	AT1G03820.1	0.0204988	1.61244
AT5G54600.1 // --- // Translation protein SH3-like family protein // --- // ---	AT5G54600.1	2.03067e-05	1.61184
AT4G14746.1 // InterPro:IPR006210 // --- // --- // ---	AT4G14746.1	0.0147313	1.61174
AT2G30424.1 // TCL2 // Homeodomain-like superfamily protein // --- // ---	AT2G30424.1	0.000106041	1.61132
AT2G22795.1 // --- // --- // --- // ---	AT2G22795.1	0.00433066	1.60993
AT5G65810.1 // --- // --- // --- // ---	AT5G65810.1	0.00172079	1.60951
AT4G28270.1 // RMA2 // RING membrane-anchor 2 // --- // ---	AT4G28270.1	0.00264823	1.60788
AT4G39710.1 // FKBP16-2 // FK506-binding protein 16-2 // --- // --- /// AT4G3971	AT4G39710.1	0.0006988	1.60762
AT3G17640.1 // --- // Leucine-rich repeat (LRR) family protein // --- // ---	AT3G17640.1	0.000490862	1.60755
AT3G12610.1 // DRT100 // Leucine-rich repeat (LRR) family protein // --- // ---	AT3G12610.1	0.025335	1.60699
AT5G25240.1 // --- // --- // --- // ---	AT5G25240.1	0.0311532	1.60669
AT1G50732.1 // --- // --- // --- // ---	AT1G50732.1	0.00312508	1.60592
AT5G57800.1 // CER3 // Fatty acid hydroxylase superfamily // --- // ---	AT5G57800.1	0.00711111	1.60587
AT3G19620.1 // --- // Glycosyl hydrolase family protein // --- // ---	AT3G19620.1	0.00142172	1.60584
AT5G18240.1 // MYR1 // myb-related protein 1 // --- // --- /// AT5G18240.2 // MY	AT5G18240.1	0.000318428	1.6053
AT1G18000.1 // --- // Major facilitator superfamily protein // --- // ---	AT1G18000.1	0.000160905	1.60507
AT5G41761.1 // --- // --- // --- // ---	AT5G41761.1	0.00508401	1.60381
AT3G10940.1 // --- // dual specificity protein phosphatase (DsPTP1) family prote	AT3G10940.1	0.00973923	1.60356
AT2G47440.1 // --- // Tetratricopeptide repeat (TPR)-like superfamily protein //	AT2G47440.1	0.00416837	1.60236
AT4G31600.1 // --- // UDP-N-acetylglucosamine (UAA) transporter family // --- //	AT4G31600.1	0.000739134	1.60222
AT4G19530.1 // --- // disease resistance protein (TIR-NBS-LRR class) family // -	AT4G19530.1	2.98288e-05	1.60209
AT3G12930.1 // --- // Lojap-related protein // --- // ---	AT3G12930.1	0.00191723	1.60196
AT3G08600.1 // DUF1191 // Protein of unknown function (DUF1191) // --- // ---	AT3G08600.1	0.00519874	1.5999
AT2G29630.3 // THIC // thiaminC // --- // --- /// AT2G29630.1 // THIC // thiamin	AT2G29630.3	0.00205001	1.59875
AT4G20130.1 // PTAC14 // plastid transcriptionally active 14 // --- // ---	AT4G20130.1	0.00412911	1.59826
AT3G16240.1 // DELTA-TIP // delta tonoplast integral protein // --- // ---	AT3G16240.1	0.0183072	1.59706
AT4G04750.1 // --- // Major facilitator superfamily protein // --- // ---	AT4G04750.1	0.0182321	1.59621
AT4G14440.1 // HCD1 // 3-hydroxyacyl-CoA dehydratase 1 // --- // ---	AT4G14440.1	0.00681392	1.59618
AT4G12917.1 // --- // other RNA // --- // ---	AT4G12917.1	0.00505178	1.59447
AT1G22690.1 // --- // Gibberellin-regulated family protein // --- // --- /// AT1	AT1G22690.1	0.0125333	1.59444
AT1G33265.1 // --- // Transmembrane proteins 14C // --- // ---	AT1G33265.1	0.00145157	1.59273
AT1G03300.1 // ATDUF1 // DOMAIN OF UNKNOWN FUNCTION 724 1 // --- // ---	AT1G03300.1	0.00454693	1.59272
AT5G49215.1 // --- // Pectin lyase-like superfamily protein // --- // --- /// AT	AT5G49215.1	0.0110057	1.59246
AT5G20935.1 // --- // --- // --- // ---	AT5G20935.1	0.00245405	1.59148
AT1G51940.1 // --- // protein kinase family protein / peptidoglycan-binding LysM	AT1G51940.1	0.00787701	1.59123
AT5G57930.1 // APO2 // Arabidopsis thaliana protein of unknown function (DUF794)	AT5G57930.1	0.000108413	1.59111
AT5G16140.1 // --- // Peptidyl-tRNA hydrolase family protein // --- // --- /// A	AT5G16140.1	0.000683545	1.59065
AT3G45290.1 // MLO3 // Seven transmembrane MLO family protein // --- // ---	AT3G45290.1	0.00783204	1.59012
AT4G29080.1 // PAP2 // phytochrome-associated protein 2 // --- // ---	AT4G29080.1	0.0477242	1.59002
AT3G02170.1 // LNG2 // longifolia2 // --- // ---	AT3G02170.1	0.0058769	1.58905
AT1G14150.1 // PQL2 // PsbQ-like 2 // --- // --- /// AT1G14150.2 // PQL2 // PsbQ	AT1G14150.1	0.00901207	1.58838
AT5G35220.1 // EGY1 // Peptidase M50 family protein // --- // ---	AT5G35220.1	0.0345954	1.58829
AT1G19960.1 // TAIR:AT2G32140.1 // --- // --- // ---	AT1G19960.1	0.0117044	1.58825
AT1G16920.1 // RABA1b // RAB GTPase homolog A1B // --- // ---	AT1G16920.1	0.000962411	1.58668
AT1G25230.1 // --- // Calcineurin-like metallo-phosphoesterase superfamily prote	AT1G25230.1	0.0156548	1.58668
AT4G13500.1 // --- // --- // --- // ---	AT4G13500.1	0.00761687	1.58667
AT2G45960.1 // PIP1B // plasma membrane intrinsic protein 1B // --- // --- /// A	AT2G45960.1	9.68181e-05	1.58632
AT1G51630.1 // --- // O-fucosyltransferase family protein // --- // ---	AT1G51630.1	0.00319937	1.58625
AT1G16190.1 // RAD23A // Rad23 UV excision repair protein family // --- // ---	AT1G16190.1	0.000239883	1.58546
AT1G12240.1 // --- // Glycosyl hydrolases family 32 protein // --- // ---	AT1G12240.1	0.0117388	1.58538
AT4G30610.1 // BRS1 // alpha/beta-Hydrolases superfamily protein // --- // ---	AT4G30610.1	0.0315709	1.58394
AT1G76160.1 // sks5 // SKU5 similar 5 // --- // ---	AT1G76160.1	0.0048799	1.58314
AT1G14410.1 // WHY1 // ssDNA-binding transcriptional regulator // --- // ---	AT1G14410.1	0.0115609	1.58314
AT3G52940.1 // FK // Ergosterol biosynthesis ERG4/ERG24 family // --- // --- ///	AT3G52940.1	0.0354315	1.58252
AT1G19050.1 // ARR7 // response regulator 7 // --- // ---	AT1G19050.1	0.00914242	1.58252
AT4G38160.1 // pde191 // Mitochondrial transcription termination factor family p	AT4G38160.1	0.00238208	1.58214
AT1G68590.1 // --- // Ribosomal protein PSRP-3/Ycf65 // --- // --- /// AT1G68590	AT1G68590.1	0.000305804	1.58196
AT4G13340.1 // --- // Leucine-rich repeat (LRR) family protein // --- // ---	AT4G13340.1	0.000646554	1.58142
AT1G29920.1 // CAB2 // chlorophyll A/B-binding protein 2 // --- // ---	AT1G29920.1	0.00707484	1.58114
AT2G38695.1 // --- // --- // --- // --- /// AT2G38695.2 // --- // --- // --- //	AT2G38695.1	5.22502e-05	1.58084
AT1G72180.1 // --- // Leucine-rich receptor-like protein kinase family protein /	AT1G72180.1	4.29841e-05	1.58084
AT5G16390.1 // CAC1 // chloroplastic acetylcoenzyme A carboxylase 1 // --- // --	AT5G16390.1	0.000412134	1.58046
AT1G17840.1 // WBC11 // white-brown complex homolog protein 11 // --- // ---	AT1G17840.1	0.000443866	1.57959
AT2G25470.1 // RLP21 // receptor like protein 21 // --- // ---	AT2G25470.1	0.00857188	1.57902
AT4G35880.1 // --- // Eukaryotic aspartyl protease family protein // --- // ---	AT4G35880.1	0.00236568	1.57796
AT5G44680.1 // --- // DNA glycosylase superfamily protein // --- // ---	AT5G44680.1	0.00746625	1.57771
AT1G69700.1 // HVA22C // HVA22 homologue C // --- // ---	AT1G69700.1	0.0280722	1.57732
AT1G79640.2 // --- // Protein kinase superfamily protein // --- // --- /// AT1G7	AT1G79640.2	0.00272123	1.57646
AT1G65010.1 // --- // Plant protein of unknown function (DUF827) // --- // ---	AT1G65010.1	0.00231985	1.57641
AT4G21750.2 // ATML1 // Homeobox-leucine zipper family protein / lipid-binding S	AT4G21750.2	0.00428336	1.57567
AT3G48200.1 // --- // --- // --- // ---	AT3G48200.1	0.000367486	1.57491
AT1G60600.1 // ABC4 // UbiA prenyltransferase family protein // --- // --- /// A	AT1G60600.1	0.00652001	1.57364
AT5G43870.1 // --- // Plant protein of unknown function (DUF828) with plant plec	AT5G43870.1	0.00732062	1.57322
AT1G10200.1 // --- // GATA type zinc finger transcription factor family protein	AT1G10200.1	0.0128319	1.57313
AT2G40840.1 // DPE2 // disproportionating enzyme 2 // --- // ---	AT2G40840.1	0.00295085	1.57283
AT3G28130.1 // --- // nodulin MtN21 /EamA-like transporter family protein // ---	AT3G28130.1	0.00630877	1.57141
AT3G18680.1 // --- // Amino acid kinase family protein // --- // ---	AT3G18680.1	4.84937e-05	1.57044
AT5G55460.1 // --- // Bifunctional inhibitor/lipid-transfer protein/seed storage	AT5G55460.1	0.0526683	1.5692
AT5G57550.1 // XTH25 // xyloglucan endotransglucosylase/hydrolase 25 // --- // -	AT5G57550.1	0.0191439	1.56877
AT5G13140.1 // --- // Pollen Ole e 1 allergen and extensin family protein // ---	AT5G13140.1	0.000931285	1.56808
AT5G43760.1 // KCS20 // 3-ketoacyl-CoA synthase 20 // --- // ---	AT5G43760.1	0.00095056	1.56796
AT4G12090.1 // --- // Cornichon family protein // --- // ---	AT4G12090.1	0.0208873	1.56723
AT1G14205.1 // --- // Ribosomal L18p/L5e family protein // --- // ---	AT1G14205.1	0.00476041	1.56706
AT1G67740.1 // PSBY // photosystem II BY // --- // ---	AT1G67740.1	0.000242252	1.56689
AT1G12090.1 // ELP // extensin-like protein // --- // ---	AT1G12090.1	0.0281574	1.56631
AT1G16410.1 // CYP79F1 // cytochrome p450 79f1 // --- // --- /// AT1G16410.2 //	AT1G16410.1	0.0389579	1.56615
AT3G02380.1 // COL2 // CONSTANS-like 2 // --- // ---	AT3G02380.1	0.00281345	1.56602
AT4G02770.1 // PSAD-1 // photosystem I subunit D-1 // --- // ---	AT4G02770.1	0.000694572	1.56573
AT2G32540.1 // CSLB04 // cellulose synthase-like B4 // --- // ---	AT2G32540.1	0.0276708	1.56416
AT5G64620.1 // C/VIF2 // cell wall / vacuolar inhibitor of fructosidase 2 // ---	AT5G64620.1	0.00659633	1.56324
AT5G44400.1 // --- // FAD-binding Berberine family protein // --- // ---	AT5G44400.1	0.015658	1.56299
AT1G49200.1 // --- // RING/U-box superfamily protein // --- // ---	AT1G49200.1	0.0047156	1.56183
AT1G76892.1 // --- // other RNA // --- // ---	AT1G76892.1	0.00107423	1.56136
AT1G33720.1 // CYP76C6 // cytochrome P450, family 76, subfamily C, polypeptide 6	AT1G33720.1	0.0528395	1.56094
AT3G05900.1 // --- // neurofilament protein-related // --- // ---	AT3G05900.1	0.00575268	1.56009
AT2G33990.1 // iqd9 // IQ-domain 9 // --- // ---	AT2G33990.1	0.00369733	1.55969
AT4G27710.1 // CYP709B3 // cytochrome P450, family 709, subfamily B, polypeptide	AT4G27710.1	9.06759e-05	1.55965
AT1G68530.1 // KCS6 // 3-ketoacyl-CoA synthase 6 // --- // --- /// AT1G68530.2 /	AT1G68530.1	0.0040472	1.55702
AT1G77760.1 // NIA1 // nitrate reductase 1 // --- // ---	AT1G77760.1	0.0518317	1.55672
AT5G50890.1 // --- // alpha/beta-Hydrolases superfamily protein // --- // ---	AT5G50890.1	0.00854551	1.55652
AT2G41475.1 // ATS3 // Embryo-specific protein 3, (ATS3) // --- // ---	AT2G41475.1	0.0167698	1.55499
AT2G27810.1 // NAT12 // nucleobase-ascorbate transporter 12 // --- // --- /// AT	AT2G27810.1	0.0242186	1.55409
AT4G14605.1 // --- // Mitochondrial transcription termination factor family prot	AT4G14605.1	0.000128517	1.55362
AT5G12440.1 // --- // CCCH-type zinc fingerfamily protein with RNA-binding domai	AT5G12440.1	0.000135931	1.55299
AT1G75750.1 // GASA1 // GAST1 protein homolog 1 // --- // --- /// AT1G75750.2 //	AT1G75750.1	0.00753391	1.55157
AT1G76540.1 // --- // cyclin-dependent kinase B2;1 // --- // ---	AT1G76540.1	0.039744	1.55114
AT3G49470.1 // NACA2 // nascent polypeptide-associated complex subunit alpha-lik	AT3G49470.1	0.00225522	1.55074
AT4G15800.1 // RALFL33 // ralf-like 33 // --- // ---	AT4G15800.1	0.0290776	1.55053
AT1G21880.1 // LYM1 // lysm domain GPI-anchored protein 1 precursor // --- // --	AT1G21880.1	0.000816658	1.54978
AT1G49975.1 // --- // --- // --- // ---	AT1G49975.1	0.000526705	1.54831
AT2G33050.1 // RLP26 // receptor like protein 26 // --- // ---	AT2G33050.1	0.00878136	1.54809
AT3G25530.1 // GLYR1 // glyoxylate reductase 1 // --- // --- /// AT3G25530.2 //	AT3G25530.1	0.00685226	1.54774
AT3G05625.1 // --- // Tetratricopeptide repeat (TPR)-like superfamily protein //	AT3G05625.1	0.0111022	1.54713
AT3G57190.1 // --- // peptide chain release factor, putative // --- // ---	AT3G57190.1	1.34912e-05	1.54654
AT1G76890.2 // --- // Duplicated homeodomain-like superfamily protein // --- //	AT1G76890.2	0.000903973	1.54614
AT5G08370.1 // AGAL2 // alpha-galactosidase 2 // --- // --- /// AT5G08370.2 // A	AT5G08370.1	0.00265471	1.54589
AT1G18620.1 // --- // --- // --- // --- /// AT1G18620.2 // --- // --- // --- //	AT1G18620.1	0.000947562	1.54571
AT1G70760.1 // CRR23 // inorganic carbon transport protein-related // --- // ---	AT1G70760.1	2.44102e-05	1.54569
AT4G24510.1 // CER2 // HXXXD-type acyl-transferase family protein // --- // ---	AT4G24510.1	0.0351064	1.54515
AT2G01760.1 // RR14 // response regulator 14 // --- // ---	AT2G01760.1	0.000469049	1.54485
AT1G74875.1 // --- // --- // --- // ---	AT1G74875.1	0.000445901	1.54383
AT3G25717.1 // RTFL16 // ROTUNDIFOLIA like 16 // --- // ---	AT3G25717.1	0.0108703	1.54343
AT1G14580.1 // --- // C2H2-like zinc finger protein // --- // --- /// AT1G14580.	AT1G14580.1	0.000366924	1.54202
AT4G34950.1 // --- // Major facilitator superfamily protein // --- // ---	AT4G34950.1	0.0279613	1.54127
AT3G02250.1 // --- // O-fucosyltransferase family protein // --- // ---	AT3G02250.1	0.0025369	1.54104
AT2G37540.1 // --- // NAD(P)-binding Rossmann-fold superfamily protein // --- //	AT2G37540.1	0.000451935	1.53995
AT1G20450.1 // ERD10 // Dehydrin family protein // --- // --- /// AT1G20450.2 //	AT1G20450.1	0.00373992	1.53989
AT2G45180.1 // --- // Bifunctional inhibitor/lipid-transfer protein/seed storage	AT2G45180.1	0.000585118	1.53966
AT5G04230.2 // PAL3 // phenyl alanine ammonia-lyase 3 // --- // --- /// AT5G0423	AT5G04230.2	0.00961171	1.53948
AT5G38520.1 // --- // alpha/beta-Hydrolases superfamily protein // --- // --- //	AT5G38520.1	0.000765166	1.53897
AT1G19450.1 // --- // Major facilitator superfamily protein // --- // ---	AT1G19450.1	0.0540224	1.53882
AT5G22920.1 // --- // CHY-type/CTCHY-type/RING-type Zinc finger protein // --- /	AT5G22920.1	0.0329481	1.53864
AT4G18760.1 // RLP51 // receptor like protein 51 // --- // ---	AT4G18760.1	0.00723702	1.53602
AT4G11900.1 // --- // S-locus lectin protein kinase family protein // --- // ---	AT4G11900.1	0.000701328	1.53534
AT5G40830.1 // --- // S-adenosyl-L-methionine-dependent methyltransferases super	AT5G40830.1	0.00275117	1.53497
AT2G44740.1 // --- // cyclin p4;1 // --- // ---	AT2G44740.1	0.00123305	1.53443
AT3G23290.2 // LSH4 // Protein of unknown function (DUF640) // --- // ---	AT3G23290.2	0.0543359	1.5333
AT1G21440.1 // --- // Phosphoenolpyruvate carboxylase family protein // --- // -	AT1G21440.1	0.0476751	1.53153
AT4G09040.1 // --- // RNA-binding (RRM/RBD/RNP motifs) family protein // --- //	AT4G09040.1	0.000362971	1.53147
AT5G01920 // STN8 // Chloroplast thylakoid protein kinase STN8 is specific in ph	AT5G01920	0.013466	1.53137
AT2G18230.1 // PPa2 // pyrophosphorylase 2 // --- // ---	AT2G18230.1	0.0111322	1.53059
AT5G25140.1 // CYP71B13 // cytochrome P450, family 71, subfamily B, polypeptide	AT5G25140.1	0.00848549	1.53002
AT3G23070.1 // CFM3A // CRM family member 3A // --- // ---	AT3G23070.1	0.00975244	1.52979
AT1G14280.1 // PKS2 // phytochrome kinase substrate 2 // --- // ---	AT1G14280.1	0.0190043	1.5297
AT5G59530.1 // --- // 2-oxoglutarate (2OG) and Fe(II)-dependent oxygenase superf	AT5G59530.1	0.00345935	1.52933
AT4G29680.1 // --- // Alkaline-phosphatase-like family protein // --- // ---	AT4G29680.1	0.00305536	1.52918
AT1G65230.1 // DUF2358 // Uncharacterized conserved protein (DUF2358) // --- //	AT1G65230.1	4.26722e-07	1.52893
AT4G12840.1 // DUF707 // Protein of unknown function (DUF707) // --- // --- ///	AT4G12840.1	0.00689294	1.52893
AT5G60970.1 // TCP5 // TEOSINTE BRANCHED 1, cycloidea and PCF transcription fact	AT5G60970.1	0.00553316	1.52859
AT5G06670.1 // --- // P-loop containing nucleoside triphosphate hydrolases super	AT5G06670.1	0.000409286	1.52788
AT1G64330.1 // --- // myosin heavy chain-related // --- // ---	AT1G64330.1	0.00114486	1.52735
AT2G46780.1 // --- // RNA-binding (RRM/RBD/RNP motifs) family protein // --- //	AT2G46780.1	0.0189909	1.52714
AT4G04695.1 // CPK31 // calcium-dependent protein kinase 31 // --- // ---	AT4G04695.1	0.0453768	1.52523
AT1G32860.1 // --- // Glycosyl hydrolase superfamily protein // --- // ---	AT1G32860.1	0.0189065	1.52522
AT4G31850.1 // PGR3 // proton gradient regulation 3 // --- // ---	AT4G31850.1	0.0100593	1.5242
AT3G22210.1 // --- // --- // --- // ---	AT3G22210.1	0.0102749	1.52361
AT4G21926.1 // --- // --- // --- // ---	AT4G21926.1	0.0197647	1.52312
AT4G27440.1 // PORB // protochlorophyllide oxidoreductase B // --- // --- /// AT	AT4G27440.1	0.0113431	1.52311
AT5G17660.1 // --- // tRNA (guanine-N-7) methyltransferase // --- // ---	AT5G17660.1	0.0011892	1.52248
AT2G01590.1 // CRR3 // chlororespiratory reduction 3 // --- // ---	AT2G01590.1	0.0249907	1.52146
AT4G16370.1 // OPT3 // oligopeptide transporter // --- // ---	AT4G16370.1	0.0372384	1.52131
AT3G26445.1 // --- // beta-1,4-N-acetylglucosaminyltransferase family protein //	AT3G26445.1	0.0100197	1.5211
AT5G63420.1 // emb2746 // RNA-metabolising metallo-beta-lactamase family protein	AT5G63420.1	0.00233036	1.52081
AT2G26110.1 // DUF761 // Protein of unknown function (DUF761) // --- // ---	AT2G26110.1	0.000340899	1.52057
AT5G24770.1 // VSP2 // vegetative storage protein 2 // --- // --- /// AT5G24770.	AT5G24770.1	0.0513297	1.51978
AT1G78995.1 // --- // --- // --- // ---	AT1G78995.1	0.00318807	1.51931
AT2G36590.1 // ProT3 // proline transporter 3 // --- // ---	AT2G36590.1	0.0240872	1.51914
AT3G14240.1 // --- // Subtilase family protein // --- // ---	AT3G14240.1	0.00849383	1.51856
AT4G36250.1 // ALDH3F1 // aldehyde dehydrogenase 3F1 // --- // ---	AT4G36250.1	0.0191879	1.51837
AT3G22142.1 // --- // Bifunctional inhibitor/lipid-transfer protein/seed storage	AT3G22142.1	0.017407	1.51828
AT3G14350.1 // SRF7 // STRUBBELIG-receptor family 7 // --- // --- /// AT3G14350.	AT3G14350.1	0.000694638	1.51826
AT5G61420.1 // MYB28 // myb domain protein 28 // --- // --- /// AT5G61420.2 // M	AT5G61420.1	0.027352	1.51818
AT1G72150.1 // PATL1 // PATELLIN 1 // --- // ---	AT1G72150.1	8.32797e-05	1.51759
AT5G25460.1 // --- // Protein of unknown function, DUF642 // --- // ---	AT5G25460.1	0.00199119	1.5173
AT3G22780.1 // TSO1 // Tesmin/TSO1-like CXC domain-containing protein // --- //	AT3G22780.1	0.000921825	1.51726
AT2G15050.1 // LTP // lipid transfer protein // --- // --- /// AT2G15050.2 // LT	AT2G15050.1	0.000496947	1.51679
AT1G52190.1 // --- // Major facilitator superfamily protein // --- // ---	AT1G52190.1	0.0407545	1.51595
AT1G15000.1 // scpl50 // serine carboxypeptidase-like 50 // --- // ---	AT1G15000.1	0.0188056	1.51587
AT5G66400.1 // RAB18 // Dehydrin family protein // --- // --- /// AT5G66400.2 //	AT5G66400.1	0.00811564	1.51582
AT3G05910.1 // --- // Pectinacetylesterase family protein // --- // --- /// AT3G	AT3G05910.1	0.00715922	1.51546
AT3G45260.1 // --- // C2H2-like zinc finger protein // --- // ---	AT3G45260.1	0.00639235	1.51501
AT1G13080.1 // CYP71B2 // cytochrome P450, family 71, subfamily B, polypeptide 2	AT1G13080.1	0.00396402	1.51473
AT4G21930.1 // --- // Protein of unknown function, DUF584 // --- // ---	AT4G21930.1	0.00526352	1.51466
AT5G53870.1 // ENODL1 // early nodulin-like protein 1 // --- // ---	AT5G53870.1	0.000302824	1.51424
AT4G13810.2 // RLP47 // receptor like protein 47 // --- // --- /// AT4G13810.1 /	AT4G13810.2	0.0237033	1.51357
AT4G16980.1 // --- // arabinogalactan-protein family // --- // ---	AT4G16980.1	0.000317962	1.51352
AT1G68560.1 // XYL1 // alpha-xylosidase 1 // --- // ---	AT1G68560.1	8.77584e-05	1.5128
AT5G64120.1 // --- // Peroxidase superfamily protein // --- // ---	AT5G64120.1	0.0282342	1.51188
AT3G59880.1 // --- // --- // --- // ---	AT3G59880.1	0.0364392	1.51065
AT3G13222.1 // GIP1 // GBF-interacting protein 1 // --- // ---	AT3G13222.1	1.87543e-05	1.51061
AT2G32690.1 // GRP23 // glycine-rich protein 23 // --- // --- /// AT2G32690.2 //	AT2G32690.1	0.000392568	1.51044
AT3G45160.1 // --- // Putative membrane lipoprotein // --- // ---	AT3G45160.1	0.0201003	1.51044
AT3G60340.1 // --- // alpha/beta-Hydrolases superfamily protein // --- // --- //	AT3G60340.1	0.00184803	1.51031
AT3G25140.1 // QUA1 // Nucleotide-diphospho-sugar transferases superfamily prote	AT3G25140.1	0.000735649	1.50968
AT4G31650.1 // --- // Transcriptional factor B3 family protein // --- // ---	AT4G31650.1	0.00178466	1.50967
AT2G41082.1 // --- // --- // --- // ---	AT2G41082.1	0.0531055	1.50942
AT1G09390.1 // --- // GDSL-like Lipase/Acylhydrolase superfamily protein // ---	AT1G09390.1	0.0186001	1.50921
AT5G26330.1 // --- // Cupredoxin superfamily protein // --- // ---	AT5G26330.1	0.00162394	1.50891
AT2G01950.1 // BRL2 // BRI1-like 2 // --- // ---	AT2G01950.1	0.0149966	1.50881
AT3G51950.1 // --- // Zinc finger (CCCH-type) family protein / RNA recognition m	AT3G51950.1	0.000236078	1.50818
AT2G45350.1 // CRR4 // Pentatricopeptide repeat (PPR) superfamily protein // ---	AT2G45350.1	0.0326125	1.50803
AT1G50450.1 // --- // Saccharopine dehydrogenase // --- // ---	AT1G50450.1	0.00421601	1.50803
AT5G09870.1 // CESA5 // cellulose synthase 5 // --- // ---	AT5G09870.1	0.012781	1.50788
AT5G44785.1 // OSB3 // organellar single-stranded DNA binding protein 3 // --- /	AT5G44785.1	0.00102983	1.50762
AT1G79500.1 // --- // Aldolase-type TIM barrel family protein // --- // --- ///	AT1G79500.1	0.00236772	1.50752
AT5G57340.1 // --- // --- // --- // --- /// AT5G57340.2 // --- // --- // --- //	AT5G57340.1	0.0044161	1.50725
AT1G75060.1 // --- // --- // --- // --- /// AT1G75060.2 // --- // --- // --- //	AT1G75060.1	0.0084242	1.5066
AT1G26761.1 // --- // Arabinanase/levansucrase/invertase // --- // ---	AT1G26761.1	0.00176566	1.50648
AT3G27865.1 // --- // snoRNA // --- // ---	AT3G27865.1	0.0410722	1.50639
AT1G02360.1 // --- // Chitinase family protein // --- // ---	AT1G02360.1	0.0108552	1.50626
AT2G14890.1 // AGP9 // arabinogalactan protein 9 // --- // --- /// AT2G14890.2 /	AT2G14890.1	0.0150568	1.50575
AT1G65190.1 // --- // Protein kinase superfamily protein // --- // ---	AT1G65190.1	3.40014e-05	1.50575
AT5G58250.1 // --- // --- // --- // ---	AT5G58250.1	6.99243e-05	1.5055
AT5G55290.1 // --- // ATPase, V0 complex, subunit E // --- // --- /// AT5G55290.	AT5G55290.1	0.00249058	1.5054
AT1G64510.1 // --- // Translation elongation factor EF1B/ribosomal protein S6 f	AT1G64510.1	0.0034063	1.50524
AT1G54220.2 // --- // Dihydrolipoamide acetyltransferase, long form protein // -	AT1G54220.2	0.0212237	1.50454
AT3G14150.1 // --- // Aldolase-type TIM barrel family protein // --- // --- ///	AT3G14150.1	0.00304884	1.50439
AT5G45550.1 // --- // Mob1/phocein family protein // --- // ---	AT5G45550.1	0.00135347	1.50438
AT5G57440.1 // --- // Haloacid dehalogenase-like hydrolase (HAD) superfamily pro	AT5G57440.1	0.000157641	1.50308
AT3G23050.1 // IAA7 // indole-3-acetic acid 7 // --- // --- /// AT3G23050.2 // I	AT3G23050.1	0.00347578	1.50269
AT4G38420.1 // sks9 // SKU5 similar 9 // --- // ---	AT4G38420.1	0.0362765	1.50265
AT2G37330.1 // ALS3 // aluminum sensitive 3 // --- // ---	AT2G37330.1	0.0186501	1.50239
AT1G14780.1 // --- // MAC/Perforin domain-containing protein // --- // ---	AT1G14780.1	0.010136	1.50191
AT5G52100.1 // crr1 // Dihydrodipicolinate reductase, bacterial/plant // --- //	AT5G52100.1	3.66759e-05	1.5016
AT5G48545.1 // HINT3 // histidine triad nucleotide-binding 3 // --- // ---	AT5G48545.1	7.76988e-05	1.50147
AT3G01180.1 // SS2 // starch synthase 2 // --- // ---	AT3G01180.1	0.00648116	1.50115
AT4G10800.1 // TAIR:AT3G05675.1 // --- // --- // ---	AT4G10800.1	3.52655e-06	1.50114
AT3G27170.1 // CLC-B // chloride channel B // --- // ---	AT3G27170.1	0.0420411	1.50097
AT5G03760.1 // --- // Nucleotide-diphospho-sugar transferases superfamily protei	AT5G03760.1	0.0492526	1.50003
AT4G27700.1 // --- // Rhodanese/Cell cycle control phosphatase superfamily prote	AT4G27700.1	0.00472792	1.49939
AT3G21870.1 // --- // cyclin p2;1 // --- // ---	AT3G21870.1	0.00100196	1.49882
AT5G45680.1 // FKBP13 // FK506-binding protein 13 // --- // ---	AT5G45680.1	0.0156489	1.49819
AT1G05870.3 // DUF1685 // Protein of unknown function (DUF1685) // --- // --- //	AT1G05870.3	0.000159553	1.49765
AT1G07720.1 // KCS3 // 3-ketoacyl-CoA synthase 3 // --- // ---	AT1G07720.1	0.00618897	1.49701
AT5G47780.1 // GAUT4 // galacturonosyltransferase 4 // --- // ---	AT5G47780.1	3.49537e-05	1.49688
AT1G72430.1 // --- // SAUR-like auxin-responsive protein family // --- // ---	AT1G72430.1	0.00199976	1.49684
AT3G48460.1 // --- // GDSL-like Lipase/Acylhydrolase superfamily protein // ---	AT3G48460.1	0.000360731	1.49636
AT2G33530.1 // scpl46 // serine carboxypeptidase-like 46 // --- // ---	AT2G33530.1	0.00490638	1.49614
AT3G57040.1 // ARR9 // response regulator 9 // --- // ---	AT3G57040.1	0.0365378	1.49553
AT2G04690.1 // --- // Pyridoxamine 5'-phosphate oxidase family protein // --- //	AT2G04690.1	0.00516462	1.49545
AT2G36792.1 // --- // other RNA // --- // --- /// AT2G36792.2 // --- // other RN	AT2G36792.1	0.0115109	-1.49622
AT1G17750.1 // PEPR2 // PEP1 receptor 2 // --- // ---	AT1G17750.1	0.00767272	-1.49709
AT1G03080.1 // --- // kinase interacting (KIP1-like) family protein // --- // --	AT1G03080.1	0.0013518	-1.49736
AT1G17744.1 // --- // --- // --- // ---	AT1G17744.1	0.0115868	-1.49745
AT1G69790.1 // --- // Protein kinase superfamily protein // --- // ---	AT1G69790.1	0.025462	-1.49818
AT2G07774.1 // --- // --- // --- // ---	AT2G07774.1	0.00581211	-1.49914
AT1G42980.1 // --- // Actin-binding FH2 (formin homology 2) family protein // --	AT1G42980.1	0.0487374	-1.49917
AT3G02840.1 // --- // ARM repeat superfamily protein // --- // ---	AT3G02840.1	0.0150658	-1.49975
AT1G77660.1 // --- // Histone H3 K4-specific methyltransferase SET7/9 family pro	AT1G77660.1	0.000147186	-1.5007
AT1G75400.1 // --- // RING/U-box superfamily protein // --- // ---	AT1G75400.1	3.19682e-05	-1.50074
AT1G53170.1 // ERF8 // ethylene response factor 8 // --- // ---	AT1G53170.1	3.82181e-05	-1.50104
AT5G03890.1 // --- // --- // --- // ---	AT5G03890.1	0.0136412	-1.50176
AT3G54950.1 // PLA IIIA // patatin-like protein 6 // --- // ---	AT3G54950.1	0.00337784	-1.50267
AT2G45210.1 // --- // SAUR-like auxin-responsive protein family // --- // ---	AT2G45210.1	0.0123183	-1.50286
AT1G34315.1 // --- // --- // --- // ---	AT1G34315.1	0.000325914	-1.50319
AT3G09405.1 // --- // Pectinacetylesterase family protein // --- // ---	AT3G09405.1	0.0182971	-1.50354
AT1G71140.1 // --- // MATE efflux family protein // --- // ---	AT1G71140.1	0.0486866	-1.50541
AT3G48890.1 // MAPR3 // membrane-associated progesterone binding protein 3 // --	AT3G48890.1	0.0162728	-1.50668
AT1G19650.1 // --- // Sec14p-like phosphatidylinositol transfer family protein /	AT1G19650.1	0.000308294	-1.50745
AT1G62978.1 // --- // --- // --- // ---	AT1G62978.1	0.0297898	-1.51152
AT3G21150.1 // BBX32 // B-box 32 // --- // ---	AT3G21150.1	0.0158292	-1.51257
AT2G37150.1 // --- // RING/U-box superfamily protein // --- // --- /// AT2G37150	AT2G37150.1	0.000359587	-1.51272
AT5G57900.1 // SKIP1 // SKP1 interacting partner 1 // --- // ---	AT5G57900.1	0.00641479	-1.51591
AT4G05390.2 // RFNR1 // root FNR 1 // --- // --- /// AT4G05390.1 // RFNR1 // roo	AT4G05390.2	0.00335317	-1.51733
AT1G53990.1 // GLIP3 // GDSL-motif lipase 3 // --- // ---	AT1G53990.1	6.01598e-05	-1.518
AT1G66700.1 // --- // S-adenosyl-L-methionine-dependent methyltransferases super	AT1G66700.1	0.0239088	-1.51812
AT2G27500.1 // --- // Glycosyl hydrolase superfamily protein // --- // --- /// A	AT2G27500.1	0.0155093	-1.51929
AT3G13600.1 // --- // calmodulin-binding family protein // --- // ---	AT3G13600.1	0.0541811	-1.5197
AT4G33540.1 // --- // metallo-beta-lactamase family protein // --- // ---	AT4G33540.1	0.0194186	-1.5198
AT5G63010.1 // --- // Transducin/WD40 repeat-like superfamily protein // --- //	AT5G63010.1	0.00110597	-1.52097
ATMG01250.1 // reverse transcriptase // RNA-directed DNA polymerase (reverse tra	ATMG01250.1	0.000783112	-1.52295
AT5G40690.1 // InterPro:IPR018247 // --- // --- // ---	AT5G40690.1	0.0361431	-1.52338
AT2G44080.1 // ARL // ARGOS-like // --- // ---	AT2G44080.1	0.00855443	-1.52496
AT2G35387.1 // --- // snoRNA // --- // ---	AT2G35387.1	0.000273783	-1.52618
AT3G60120.1 // BGLU27 // beta glucosidase 27 // --- // ---	AT3G60120.1	0.0331045	-1.5264
AT4G04620.2 // ATG8B // Ubiquitin-like superfamily protein // --- // --- /// AT4	AT4G04620.2	0.00198935	-1.52652
AT5G43403.1 // --- // other RNA // --- // ---	AT5G43403.1	0.00160981	-1.52672
AT4G25690.1 // --- // --- // --- // --- /// AT4G25690.2 // --- // --- // --- //	AT4G25690.1	0.00024803	-1.52722
AT2G47890.1 // --- // B-box type zinc finger protein with CCT domain // --- // -	AT2G47890.1	0.00728434	-1.52847
AT5G54840.1 // --- // Ras-related small GTP-binding family protein // --- // ---	AT5G54840.1	0.00174578	-1.52865
AT1G04280.1 // --- // P-loop containing nucleoside triphosphate hydrolases super	AT1G04280.1	0.0104	-1.53016
AT1G73810.1 // --- // Core-2/I-branching beta-1,6-N-acetylglucosaminyltransferas	AT1G73810.1	0.0158014	-1.53201
AT5G18290.1 // --- // Aquaporin-like superfamily protein // --- // --- /// AT5G1	AT5G18290.1	0.00497011	-1.53272
AT2G38340.1 // --- // Integrase-type DNA-binding superfamily protein // --- // -	AT2G38340.1	0.00109232	-1.53321
AT1G79450.1 // ALIS5 // ALA-interacting subunit 5 // --- // --- /// AT1G79450.2	AT1G79450.1	0.000385473	-1.53356
AT5G17330.1 // GAD // glutamate decarboxylase // --- // ---	AT5G17330.1	0.0308527	-1.53423
AT3G22240.1 // --- // --- // --- // ---	AT3G22240.1	0.0238301	-1.53546
AT4G39380.1 // TAIR:AT2G36960.3 // --- // --- // --- /// AT4G39380.2 // --- // -	AT4G39380.1	8.0447e-05	-1.53598
AT3G05360.1 // RLP30 // receptor like protein 30 // --- // ---	AT3G05360.1	0.00200347	-1.53749
AT4G27070.1 // TSB2 // tryptophan synthase beta-subunit 2 // --- // ---	AT4G27070.1	0.000560444	-1.5386
AT2G20900.1 // DGK5 // diacylglycerol kinase 5 // --- // --- /// AT2G20900.4 //	AT2G20900.1	6.59673e-06	-1.53872
AT1G53970.1 // --- // --- // --- // ---	AT1G53970.1	0.0222794	-1.54067
AT1G22180.1 // --- // Sec14p-like phosphatidylinositol transfer family protein /	AT1G22180.1	0.00883511	-1.54123
AT5G51060.1 // RHD2 // NADPH/respiratory burst oxidase protein D // --- // ---	AT5G51060.1	0.0479099	-1.54459
ATMG00330.1 // --- // --- // --- // ---	ATMG00330.1	0.00823014	-1.54532
ATMG00780.1 // --- // --- // --- // ---	ATMG00780.1	0.00823014	-1.54532
AT5G37485.1 // --- // other RNA // --- // ---	AT5G37485.1	0.0459935	-1.54623
AT1G10040.1 // --- // alpha/beta-Hydrolases superfamily protein // --- // --- //	AT1G10040.1	0.00602289	-1.54731
AT1G07260.1 // UGT71C3 // UDP-glucosyl transferase 71C3 // --- // ---	AT1G07260.1	0.0352837	-1.54798
AT3G08760.1 // --- // Protein kinase superfamily protein // --- // ---	AT3G08760.1	0.00407214	-1.54836
AT2G14290.1 // InterPro:IPR001810), F-box domain, Skp2-like (InterPro:IPR022364)	AT2G14290.1	0.000804094	-1.54908
AT1G70420.1 // DUF1645 // Protein of unknown function (DUF1645) // --- // ---	AT1G70420.1	2.2496e-05	-1.55018
AT1G16030.1 // Hsp70b // heat shock protein 70B // --- // ---	AT1G16030.1	0.0021291	-1.55026
AT2G11271.1 // --- // --- // --- // ---	AT2G11271.1	0.00997302	-1.55034
AT1G77450.1 // NAC032 // NAC domain containing protein 32 // --- // ---	AT1G77450.1	0.0530981	-1.55131
AT4G09750.1 // --- // NAD(P)-binding Rossmann-fold superfamily protein // --- //	AT4G09750.1	0.000289174	-1.55133
AT1G16090.1 // WAKL7 // wall associated kinase-like 7 // --- // ---	AT1G16090.1	0.0305645	-1.5518
AT3G59690.1 // IQD13 // IQ-domain 13 // --- // ---	AT3G59690.1	0.00511843	-1.55201
AT1G73500.1 // MKK9 // MAP kinase kinase 9 // --- // ---	AT1G73500.1	0.0059554	-1.55315
AT4G25380.1 // SAP10 // stress-associated protein 10 // --- // ---	AT4G25380.1	0.00524525	-1.55321
AT3G21930.1 // DUF26 // Domain of unknown function (DUF26) // --- // ---	AT3G21930.1	0.00464488	-1.55423
AT1G42990.1 // BZIP60 // basic region/leucine zipper motif 60 // --- // ---	AT1G42990.1	0.0152284	-1.55464
AT1G55365.1 // --- // --- // --- // ---	AT1G55365.1	0.0131733	-1.55569
AT2G34080.1 // --- // Cysteine proteinases superfamily protein // --- // ---	AT2G34080.1	0.00661415	-1.55588
AT3G12580.1 // HSP70 // heat shock protein 70 // --- // ---	AT3G12580.1	0.0443742	-1.55745
AT4G06746.1 // RAP2.9 // related to AP2 9 // --- // ---	AT4G06746.1	0.00360114	-1.5576
AT4G17615.1 // CBL1 // calcineurin B-like protein 1 // --- // --- /// AT4G17615.	AT4G17615.1	0.00112291	-1.56066
AT5G04340.1 // ZAT6 // zinc finger of Arabidopsis thaliana 6 // --- // ---	AT5G04340.1	0.00603046	-1.56192
AT5G20400.1 // --- // 2-oxoglutarate (2OG) and Fe(II)-dependent oxygenase superf	AT5G20400.1	0.0364666	-1.56219
AT4G25707.1 // --- // --- // --- // ---	AT4G25707.1	0.00724916	-1.5624
AT4G11370.1 // RHA1A // RING-H2 finger A1A // --- // ---	AT4G11370.1	0.00232912	-1.5646
AT1G35210.1 // --- // --- // --- // ---	AT1G35210.1	0.0302651	-1.56535
AT4G16680.1 // --- // P-loop containing nucleoside triphosphate hydrolases super	AT4G16680.1	0.00741549	-1.56542
AT2G35742.1 // --- // snoRNA // --- // ---	AT2G35742.1	0.0199777	-1.56679
AT2G42980.1 // --- // Eukaryotic aspartyl protease family protein // --- // ---	AT2G42980.1	0.0141714	-1.56782
AT5G23230.1 // NIC2 // nicotinamidase 2 // --- // ---	AT5G23230.1	1.9609e-08	-1.56881
AT5G54590.1 // --- // Protein kinase superfamily protein // --- // --- /// AT5G5	AT5G54590.1	0.00182494	-1.56954
AT3G10985.1 // SAG20 // senescence associated gene 20 // --- // ---	AT3G10985.1	0.0313886	-1.57281
AT2G44480.1 // BGLU17 // beta glucosidase 17 // --- // --- /// AT2G44480.2 // BG	AT2G44480.1	0.000202146	-1.57326
AT5G14730.1 // --- // --- // --- // ---	AT5G14730.1	0.000181171	-1.5735
AT1G18300.1 // NUDT4 // nudix hydrolase homolog 4 // --- // ---	AT1G18300.1	0.00139077	-1.57354
AT3G25780.1 // AOC3 // allene oxide cyclase 3 // --- // ---	AT3G25780.1	0.0305389	-1.57433
AT3G14050.1 // RSH2 // RELA/SPOT homolog 2 // --- // ---	AT3G14050.1	0.0287548	-1.57464
AT5G49700.1 // --- // Predicted AT-hook DNA-binding family protein // --- // ---	AT5G49700.1	0.00105094	-1.57478
AT1G09940.1 // --- // Glutamyl-tRNA reductase family protein // --- // ---	AT1G09940.1	0.00749278	-1.57519
AT3G03440.1 // --- // ARM repeat superfamily protein // --- // ---	AT3G03440.1	0.0143282	-1.57619
AT4G27940.1 // MTM1 // manganese tracking factor for mitochondrial SOD2 // --- /	AT4G27940.1	0.00610068	-1.57666
AT1G56145.1 // --- // Leucine-rich repeat transmembrane protein kinase // --- //	AT1G56145.1	0.000156778	-1.57816
AT3G05937.1 // --- // --- // --- // ---	AT3G05937.1	0.00577347	-1.57832
AT2G40435.1 // TAIR:AT3G56220.1 // --- // --- // ---	AT2G40435.1	0.0160295	-1.57847
AT2G43820.1 // UGT74F2 // UDP-glucosyltransferase 74F2 // --- // ---	AT2G43820.1	0.0283213	-1.57902
AT4G37720.1 // PSK6 // phytosulfokine 6 precursor // --- // ---	AT4G37720.1	0.000547471	-1.58185
AT4G35380.1 // --- // SEC7-like guanine nucleotide exchange family protein // --	AT4G35380.1	0.00107053	-1.58222
AT4G35630.1 // PSAT // phosphoserine aminotransferase // --- // ---	AT4G35630.1	0.000249599	-1.58305
AT1G48260.1 // CIPK17 // CBL-interacting protein kinase 17 // --- // ---	AT1G48260.1	0.0225659	-1.58314
AT4G30860.1 // SDG4 // SET domain group 4 // --- // ---	AT4G30860.1	0.00186135	-1.58389
AT4G12120.1 // --- // Sec1/munc18-like (SM) proteins superfamily // --- // ---	AT4G12120.1	0.00245878	-1.58445
AT1G78460.1 // --- // SOUL heme-binding family protein // --- // ---	AT1G78460.1	0.0528729	-1.58475
AT1G73080.1 // PEPR1 // PEP1 receptor 1 // --- // ---	AT1G73080.1	0.000542201	-1.58567
AT3G62090.1 // PIL2 // phytochrome interacting factor 3-like 2 // --- // --- ///	AT3G62090.1	0.00238768	-1.58658
AT3G59695.1 // --- // other RNA // --- // ---	AT3G59695.1	4.13525e-06	-1.58683
AT1G02580.1 // MEA // SET domain-containing protein // --- // ---	AT1G02580.1	0.000883601	-1.5911
AT5G17280.1 // InterPro:IPR019180 // --- // --- // ---	AT5G17280.1	3.51583e-05	-1.593
AT4G39363.1 // --- // snoRNA // --- // ---	AT4G39363.1	0.0454334	-1.59307
AT1G07128.1 // --- // --- // --- // ---	AT1G07128.1	0.00241444	-1.59485
AT1G11175.1 // --- // other RNA // --- // ---	AT1G11175.1	0.043156	-1.59576
AT5G52640.1 // HSP90.1 // heat shock protein 90.1 // --- // ---	AT5G52640.1	0.0288538	-1.59582
AT3G27630.1 // --- // --- // --- // ---	AT3G27630.1	0.045284	-1.59656
AT1G14330.1 // --- // Galactose oxidase/kelch repeat superfamily protein // ---	AT1G14330.1	6.97552e-05	-1.59755
AT5G18350.1 // --- // Disease resistance protein (TIR-NBS-LRR class) family // -	AT5G18350.1	0.0210822	-1.59779
AT2G03760.1 // SOT12 // sulphotransferase 12 // --- // ---	AT2G03760.1	0.0171871	-1.59877
AT4G11521.1 // --- // Receptor-like protein kinase-related family protein // ---	AT4G11521.1	0.00139747	-1.5994
AT1G79710.1 // --- // Major facilitator superfamily protein // --- // ---	AT1G79710.1	2.69047e-06	-1.59971
AT1G30135.1 // JAZ8 // jasmonate-zim-domain protein 8 // --- // ---	AT1G30135.1	0.0438096	-1.60125
AT4G25390.1 // --- // Protein kinase superfamily protein // --- // --- /// AT4G2	AT4G25390.1	0.0163248	-1.60289
AT3G54530.2 // --- // --- // --- // --- /// AT3G54530.1 // --- // --- // --- //	AT3G54530.2	0.00154453	-1.60338
AT3G16500.1 // PAP1 // phytochrome-associated protein 1 // --- // ---	AT3G16500.1	0.00869408	-1.60371
AT3G61630.1 // CRF6 // cytokinin response factor 6 // --- // ---	AT3G61630.1	0.0253119	-1.60536
AT4G00940.1 // --- // Dof-type zinc finger DNA-binding family protein // --- //	AT4G00940.1	0.000160667	-1.60554
AT1G51670.1 // --- // --- // --- // ---	AT1G51670.1	0.000359533	-1.60669
AT1G14642.1 // --- // --- // --- // ---	AT1G14642.1	0.00538331	-1.6124
AT5G01340.1 // --- // Mitochondrial substrate carrier family protein // --- // -	AT5G01340.1	6.66674e-05	-1.61268
AT1G68450.1 // --- // VQ motif-containing protein // --- // ---	AT1G68450.1	0.000353465	-1.6135
AT3G22460.1 // thiol) lyase (OAS-TL) isoform A2 (OASA2 // O-acetylserine (thiol)	AT3G22460.1	0.0261694	-1.61374
AT5G38710.1 // --- // Methylenetetrahydrofolate reductase family protein // ---	AT5G38710.1	0.0246501	-1.61586
AT3G01650.1 // RGLG1 // RING domain ligase1 // --- // ---	AT3G01650.1	0.000117919	-1.61678
AT1G69480.1 // --- // EXS (ERD1/XPR1/SYG1) family protein // --- // ---	AT1G69480.1	0.0114943	-1.61967
AT1G61415.2 // --- // --- // --- // --- /// AT1G61415.1 // --- // --- // --- //	AT1G61415.2	0.00626136	-1.61973
AT5G24380.1 // YSL2 // YELLOW STRIPE like 2 // --- // ---	AT5G24380.1	0.0458398	-1.62263
AT4G15270.1 // --- // glucosyltransferase-related // --- // ---	AT4G15270.1	0.0239211	-1.62351
AT4G11350.1 // DUF604 // Protein of unknown function (DUF604) // --- // --- ///	AT4G11350.1	0.000770916	-1.62382
AT2G41231.1 // --- // --- // --- // --- /// AT2G41231.2 // --- // --- // --- //	AT2G41231.1	0.000666711	-1.62417
AT2G26530.1 // --- // Protein of unknown function (DUF1645) // --- // --- /// AT	AT2G26530.1	0.00608573	-1.62431
AT5G47590.1 // --- // Heat shock protein HSP20/alpha crystallin family // --- //	AT5G47590.1	0.0242495	-1.62683
AT2G41880.1 // GK-1 // guanylate kinase 1 // --- // ---	AT2G41880.1	0.000917038	-1.62809
AT3G07273.1 // --- // --- // --- // ---	AT3G07273.1	0.000629121	-1.62828
AT1G67810.1 // SUFE2 // sulfur E2 // --- // ---	AT1G67810.1	0.0267439	-1.62865
AT1G16300.1 // GAPCP-2 // glyceraldehyde-3-phosphate dehydrogenase of plastid 2	AT1G16300.1	4.9955e-05	-1.63271
AT5G57060.1 // --- // --- // --- // --- /// AT5G57060.2 // TAIR:AT4G26060.1 // -	AT5G57060.1	0.000663818	-1.6328
AT3G50910.1 // --- // --- // --- // ---	AT3G50910.1	0.000188943	-1.63397
AT3G23790.1 // AAE16 // AMP-dependent synthetase and ligase family protein // --	AT3G23790.1	0.00612254	-1.63982
AT1G09575.1 // DUF607 // Protein of unknown function (DUF607) // --- // ---	AT1G09575.1	0.0034201	-1.64069
AT1G18570.1 // MYB51 // myb domain protein 51 // --- // ---	AT1G18570.1	0.0390246	-1.64078
AT4G28350.1 // --- // Concanavalin A-like lectin protein kinase family protein /	AT4G28350.1	0.00510171	-1.64146
AT3G04630.1 // WDL1 // WVD2-like 1 // --- // --- /// AT3G04630.2 // WDL1 // WVD2	AT3G04630.1	0.00238047	-1.64222
AT1G56140.1 // --- // Leucine-rich repeat transmembrane protein kinase // --- //	AT1G56140.1	0.000952696	-1.64269
AT3G48020.1 // --- // --- // --- // ---	AT3G48020.1	0.00429143	-1.64477
AT2G05632.1 // --- // --- // --- // ---	AT2G05632.1	0.00914663	-1.65085
AT4G32445.1 // --- // MIR419; miRNA // --- // ---	AT4G32445.1	0.0178308	-1.65112
AT1G75290.1 // --- // NAD(P)-binding Rossmann-fold superfamily protein // --- //	AT1G75290.1	0.00244509	-1.65244
AT2G30720.1 // --- // Thioesterase/thiol ester dehydrase-isomerase superfamily p	AT2G30720.1	0.000394862	-1.65313
AT5G12930.1 // --- // --- // --- // ---	AT5G12930.1	0.032532	-1.65675
AT3G02240.1 // RGF7 // --- // --- // ---	AT3G02240.1	0.00404444	-1.657
AT1G72800.1 // --- // RNA-binding (RRM/RBD/RNP motifs) family protein // --- //	AT1G72800.1	0.000434818	-1.6579
AT3G28740.1 // --- // Cytochrome P450 superfamily protein // --- // ---	AT3G28740.1	0.00908809	-1.65964
AT5G39090.1 // --- // HXXXD-type acyl-transferase family protein // --- // ---	AT5G39090.1	0.00499262	-1.66006
AT1G70300.1 // KUP6 // K+ uptake permease 6 // --- // ---	AT1G70300.1	0.00680584	-1.66108
AT4G39580.1 // --- // Galactose oxidase/kelch repeat superfamily protein // ---	AT4G39580.1	8.704e-05	-1.66192
AT2G20562.1 // --- // --- // --- // ---	AT2G20562.1	0.000342517	-1.66241
AT1G67070.1 // DIN9 // Mannose-6-phosphate isomerase, type I // --- // ---	AT1G67070.1	0.00078271	-1.66374
AT1G30700.1 // --- // FAD-binding Berberine family protein // --- // ---	AT1G30700.1	0.0127014	-1.66811
AT1G02660.1 // --- // alpha/beta-Hydrolases superfamily protein // --- // ---	AT1G02660.1	0.00733978	-1.66968
AT3G22980.1 // --- // Ribosomal protein S5/Elongation factor G/III/V family prot	AT3G22980.1	0.000426736	-1.67197
AT4G36880.1 // CP1 // cysteine proteinase1 // --- // ---	AT4G36880.1	0.051578	-1.67211
AT1G05562.1 // --- // --- // --- // ---	AT1G05562.1	0.0162246	-1.67859
AT1G74750.1 // --- // Pentatricopeptide repeat (PPR) superfamily protein // ---	AT1G74750.1	0.00189618	-1.67938
AT5G13490.1 // AAC2 // ADP/ATP carrier 2 // --- // --- /// AT5G13490.2 // AAC2 /	AT5G13490.1	0.00286179	-1.68014
AT2G34660.2 // MRP2 // multidrug resistance-associated protein 2 // --- // --- /	AT2G34660.2	7.85554e-05	-1.68038
AT1G32920.1 // --- // --- // --- // ---	AT1G32920.1	0.000272633	-1.68103
AT1G62580.1 // --- // Flavin-binding monooxygenase family protein // --- // ---	AT1G62580.1	0.0174069	-1.68665
AT1G15530.1 // --- // Concanavalin A-like lectin protein kinase family protein /	AT1G15530.1	0.00203846	-1.68755
AT1G09480.1 // --- // NAD(P)-binding Rossmann-fold superfamily protein // --- //	AT1G09480.1	0.0034853	-1.68781
AT5G01380.1 // --- // Homeodomain-like superfamily protein // --- // ---	AT5G01380.1	0.000687035	-1.68787
AT5G65600.1 // --- // Concanavalin A-like lectin protein kinase family protein /	AT5G65600.1	0.00105594	-1.69138
AT1G25370.1 // DUF1639 // Protein of unknown function (DUF1639) // --- // ---	AT1G25370.1	0.00153144	-1.69488
AT4G33925.1 // --- // --- // --- // --- /// AT4G33925.2 // --- // --- // --- //	AT4G33925.1	7.4025e-07	-1.69537
AT1G56300.1 // --- // Chaperone DnaJ-domain superfamily protein // --- // ---	AT1G56300.1	0.0173505	-1.69952
AT4G23030.1 // --- // MATE efflux family protein // --- // ---	AT4G23030.1	0.00160952	-1.70075
AT3G55470.1 // --- // Calcium-dependent lipid-binding (CaLB domain) family prote	AT3G55470.1	0.000422078	-1.70206
AT1G08860.1 // BON3 // Calcium-dependent phospholipid-binding Copine family prot	AT1G08860.1	0.0140073	-1.70269
AT5G10520.1 // RBK1 // ROP binding protein kinases 1 // --- // ---	AT5G10520.1	0.00524973	-1.70489
AT2G02370.1 // --- // SNARE associated Golgi protein family // --- // --- /// AT	AT2G02370.1	1.95139e-05	-1.70778
AT5G49690.1 // --- // UDP-Glycosyltransferase superfamily protein // --- // ---	AT5G49690.1	0.00215286	-1.70981
AT1G68630.1 // --- // PLAC8 family protein // --- // ---	AT1G68630.1	0.0137	-1.71234
AT5G43410.1 // --- // Integrase-type DNA-binding superfamily protein // --- // -	AT5G43410.1	9.69565e-06	-1.71295
AT3G53230.1 // --- // ATPase, AAA-type, CDC48 protein // --- // ---	AT3G53230.1	0.0149991	-1.71364
AT1G12200.1 // --- // Flavin-binding monooxygenase family protein // --- // ---	AT1G12200.1	0.00108024	-1.71816
AT1G06180.1 // MYB13 // myb domain protein 13 // --- // ---	AT1G06180.1	0.00712151	-1.72031
AT3G26190.1 // CYP71B21 // cytochrome P450, family 71, subfamily B, polypeptide	AT3G26190.1	0.00444425	-1.72493
AT5G06230.1 // TBL9 // TRICHOME BIREFRINGENCE-LIKE 9 // --- // --- /// AT5G06230	AT5G06230.1	0.0020821	-1.72928
AT1G30420.1 // MRP12 // multidrug resistance-associated protein 12 // --- // ---	AT1G30420.1	0.00624077	-1.72952
AT1G16540.1 // ABA3 // molybdenum cofactor sulfurase (LOS5) (ABA3) // --- // ---	AT1G16540.1	0.00191874	-1.73236
AT4G30280.1 // XTH18 // xyloglucan endotransglucosylase/hydrolase 18 // --- // -	AT4G30280.1	0.016825	-1.7339
AT1G09935.1 // --- // Phosphoglycerate mutase family protein // --- // ---	AT1G09935.1	0.00174078	-1.73672
AT2G31141.1 // --- // --- // --- // --- /// AT2G31141.2 // --- // --- // --- //	AT2G31141.1	0.0541481	-1.74062
AT2G45570.1 // CYP76C2 // cytochrome P450, family 76, subfamily C, polypeptide 2	AT2G45570.1	0.0254603	-1.74235
AT3G22370.1 // AOX1A // alternative oxidase 1A // --- // ---	AT3G22370.1	0.0353357	-1.7459
AT2G38250.1 // --- // Homeodomain-like superfamily protein // --- // ---	AT2G38250.1	0.00816796	-1.74648
AT2G39650.1 // --- // Protein of unknown function (DUF506) // --- // ---	AT2G39650.1	0.00516534	-1.74779
AT1G71528.1 // --- // other RNA // --- // ---	AT1G71528.1	0.00147693	-1.75024
AT5G59700.1 // --- // Protein kinase superfamily protein // --- // ---	AT5G59700.1	0.000421274	-1.7511
AT5G67310.1 // CYP81G1 // cytochrome P450, family 81, subfamily G, polypeptide 1	AT5G67310.1	0.00350696	-1.75336
AT1G14640.1 // --- // SWAP (Suppressor-of-White-APricot)/surp domain-containing	AT1G14640.1	0.000634334	-1.75406
AT2G23321.1 // --- // --- // --- // ---	AT2G23321.1	0.0143789	-1.75445
AT4G13420.1 // HAK5 // high affinity K+ transporter 5 // --- // ---	AT4G13420.1	0.0181168	-1.76091
AT5G13330.1 // Rap2.6L // related to AP2 6l // --- // ---	AT5G13330.1	0.014047	-1.76527
AT4G31020.2 // --- // alpha/beta-Hydrolases superfamily protein // --- // --- //	AT4G31020.2	0.00112819	-1.76679
AT1G33030.1 // --- // O-methyltransferase family protein // --- // ---	AT1G33030.1	0.000773696	-1.76818
AT1G74870.1 // --- // RING/U-box superfamily protein // --- // ---	AT1G74870.1	0.0024814	-1.76918
AT5G66480.1 // --- // --- // --- // ---	AT5G66480.1	0.00646396	-1.77069
AT2G45920.1 // --- // U-box domain-containing protein // --- // ---	AT2G45920.1	0.00237105	-1.77072
AT2G17710.1 // --- // --- // --- // ---	AT2G17710.1	0.00181693	-1.77283
AT1G74310.1 // HSP101 // heat shock protein 101 // --- // ---	AT1G74310.1	0.000136207	-1.77713
AT5G25170.1 // --- // PPPDE putative thiol peptidase family protein // --- // --	AT5G25170.1	5.04003e-05	-1.77811
AT2G15480.1 // UGT73B5 // UDP-glucosyl transferase 73B5 // --- // --- /// AT2G15	AT2G15480.1	0.00875751	-1.77956
AT2G03230.1 // --- // GCK domain-containing protein // --- // ---	AT2G03230.1	0.00819286	-1.77964
AT5G59820.1 // RHL41 // C2H2-type zinc finger family protein // --- // ---	AT5G59820.1	0.0130454	-1.78329
AT4G24110.1 // --- // --- // --- // ---	AT4G24110.1	0.00447498	-1.78415
AT3G01980.1 // --- // NAD(P)-binding Rossmann-fold superfamily protein // --- //	AT3G01980.1	0.000853308	-1.7845
AT1G76250.1 // --- // --- // --- // ---	AT1G76250.1	0.000202495	-1.78567
AT2G18193.1 // --- // P-loop containing nucleoside triphosphate hydrolases super	AT2G18193.1	0.00966074	-1.78741
AT5G54490.1 // PBP1 // pinoid-binding protein 1 // --- // ---	AT5G54490.1	0.0173495	-1.78881
AT5G25180.1 // CYP71B14 // cytochrome P450, family 71, subfamily B, polypeptide	AT5G25180.1	0.0236649	-1.78972
AT2G35480.1 // --- // --- // --- // ---	AT2G35480.1	0.0104999	-1.79108
AT2G33710.1 // --- // Integrase-type DNA-binding superfamily protein // --- // -	AT2G33710.1	0.00077136	-1.79496
AT3G02550.1 // LBD41 // LOB domain-containing protein 41 // --- // ---	AT3G02550.1	0.0141851	-1.79794
AT3G46660.1 // UGT76E12 // UDP-glucosyl transferase 76E12 // --- // ---	AT3G46660.1	7.68111e-05	-1.79834
AT5G42380.1 // CML37 // calmodulin like 37 // --- // ---	AT5G42380.1	0.0023784	-1.79957
AT5G43211.1 // --- // --- // --- // ---	AT5G43211.1	0.0356138	-1.80087
AT3G55430.1 // --- // O-Glycosyl hydrolases family 17 protein // --- // ---	AT3G55430.1	3.73429e-05	-1.80185
AT4G31950.1 // CYP82C3 // cytochrome P450, family 82, subfamily C, polypeptide 3	AT4G31950.1	0.0102772	-1.80527
AT5G65609.1 // --- // --- // --- // ---	AT5G65609.1	0.00226589	-1.80813
AT1G76650.1 // CML38 // calmodulin-like 38 // --- // --- /// AT1G76650.2 // CML3	AT1G76650.1	0.000485074	-1.81138
AT4G18990.1 // XTH29 // xyloglucan endotransglucosylase/hydrolase 29 // --- // -	AT4G18990.1	2.67151e-05	-1.81632
AT3G14700.1 // --- // SART-1 family // --- // ---	AT3G14700.1	0.000836052	-1.81648
AT5G18130.1 // --- // --- // --- // --- /// AT5G18130.2 // --- // --- // --- //	AT5G18130.1	0.00248249	-1.82186
AT1G48000.1 // MYB112 // myb domain protein 112 // --- // ---	AT1G48000.1	5.76868e-05	-1.8219
AT4G03320.1 // tic20-IV // translocon at the inner envelope membrane of chloropl	AT4G03320.1	1.10722e-05	-1.82361
AT1G10140.1 // --- // Uncharacterised conserved protein UCP031279 // --- // ---	AT1G10140.1	0.0262718	-1.82646
AT5G18150.1 // --- // Methyltransferase-related protein // --- // ---	AT5G18150.1	0.000632125	-1.82965
AT3G01990.1 // ACR6 // ACT domain repeat 6 // --- // ---	AT3G01990.1	0.000458261	-1.835
AT4G16146.1 // --- // cAMP-regulated phosphoprotein 19-related protein // --- //	AT4G16146.1	0.00011	-1.83502
AT2G29420.1 // GSTU7 // glutathione S-transferase tau 7 // --- // ---	AT2G29420.1	0.00254164	-1.83889
AT4G25200.1 // HSP23.6-MITO // mitochondrion-localized small heat shock protein	AT4G25200.1	0.0234074	-1.84694
AT1G05675.1 // --- // UDP-Glycosyltransferase superfamily protein // --- // ---	AT1G05675.1	0.0184266	-1.85137
AT1G60750.1 // --- // NAD(P)-linked oxidoreductase superfamily protein // --- //	AT1G60750.1	0.00228421	-1.85326
AT4G19370.1 // DUF1218 // Protein of unknown function (DUF1218) // --- // ---	AT4G19370.1	0.000707524	-1.8551
AT5G58350.1 // K) kinase 4 (WNK4 // with no lysine (K) kinase 4 // --- // ---	AT5G58350.1	0.00577119	-1.85739
AT1G27720.1 // TAF4B // TBP-associated factor 4B // --- // ---	AT1G27720.1	0.000391888	-1.85865
AT3G04060.1 // NAC046 // NAC domain containing protein 46 // --- // ---	AT3G04060.1	0.00969732	-1.86605
AT1G05340.1 // --- // --- // --- // ---	AT1G05340.1	0.00263511	-1.86954
AT2G34500.1 // CYP710A1 // cytochrome P450, family 710, subfamily A, polypeptide	AT2G34500.1	0.00340449	-1.87102
AT4G17500.1 // ERF-1 // ethylene responsive element binding factor 1 // --- // -	AT4G17500.1	0.0154983	-1.87262
AT2G47950.1 // --- // --- // --- // ---	AT2G47950.1	4.12039e-06	-1.87457
AT1G14540.1 // --- // Peroxidase superfamily protein // --- // ---	AT1G14540.1	0.000377122	-1.87519
AT5G59550.1 // --- // zinc finger (C3HC4-type RING finger) family protein // ---	AT5G59550.1	9.74646e-05	-1.87544
AT1G62045.1 // TAIR:AT1G11740.1 // --- // --- // ---	AT1G62045.1	0.00159484	-1.87726
AT3G25250.1 // --- // AGC (cAMP-dependent, cGMP-dependent and protein kinase C)	AT3G25250.1	0.000107764	-1.88176
AT3G47780.1 // ATH6 // ABC2 homolog 6 // --- // ---	AT3G47780.1	0.000366726	-1.88386
AT1G61370.1 // --- // S-locus lectin protein kinase family protein // --- // ---	AT1G61370.1	6.04616e-05	-1.88621
AT1G68390.1 // --- // Core-2/I-branching beta-1,6-N-acetylglucosaminyltransferas	AT1G68390.1	4.36086e-05	-1.88813
AT5G50760.1 // --- // SAUR-like auxin-responsive protein family // --- // ---	AT5G50760.1	4.76445e-05	-1.88958
AT5G65510.1 // AIL7 // AINTEGUMENTA-like 7 // --- // ---	AT5G65510.1	0.000276606	-1.89043
AT1G07160.1 // --- // Protein phosphatase 2C family protein // --- // ---	AT1G07160.1	9.26849e-06	-1.89121
AT4G15236.1 // --- // ABC-2 and Plant PDR ABC-type transporter family protein //	AT4G15236.1	0.000296547	-1.90069
AT2G23270.1 // --- // --- // --- // ---	AT2G23270.1	0.00676879	-1.90109
AT2G17500.1 // --- // Auxin efflux carrier family protein // --- // --- /// AT2G	AT2G17500.1	0.0100002	-1.91161
AT3G23150.1 // ETR2 // Signal transduction histidine kinase, hybrid-type, ethyle	AT3G23150.1	4.58235e-07	-1.91498
AT1G53540.1 // --- // HSP20-like chaperones superfamily protein // --- // ---	AT1G53540.1	0.000583398	-1.91516
AT5G55150.1 // DUF295 // Protein of unknown function (DUF295) // --- // ---	AT5G55150.1	0.00185871	-1.91968
AT3G23240.1 // ERF1 // ethylene response factor 1 // --- // ---	AT3G23240.1	0.00065407	-1.92041
AT3G62590.1 // --- // alpha/beta-Hydrolases superfamily protein // --- // ---	AT3G62590.1	0.000204767	-1.92296
AT3G10320.1 // --- // Glycosyltransferase family 61 protein // --- // ---	AT3G10320.1	0.0290273	-1.92423
AT3G09350.1 // Fes1A // Fes1A // --- // --- /// AT3G09350.2 // Fes1A // Fes1A //	AT3G09350.1	0.00384972	-1.92989
AT1G55230.1 // --- // Family of unknown function (DUF716) // --- // ---	AT1G55230.1	0.00523918	-1.93295
AT2G26310.1 // --- // Chalcone-flavanone isomerase family protein // --- // ---	AT2G26310.1	4.28555e-09	-1.93332
AT1G56060.1 // --- // --- // --- // ---	AT1G56060.1	0.00819877	-1.93359
AT5G01490.1 // CAX4 // cation exchanger 4 // --- // ---	AT5G01490.1	0.000590349	-1.93449
AT4G21390.1 // --- // S-locus lectin protein kinase family protein // --- // ---	AT4G21390.1	0.00258416	-1.93723
AT3G49160.1 // --- // pyruvate kinase family protein // --- // ---	AT3G49160.1	0.0183167	-1.93903
AT5G13820.1 // TBP1 // telomeric DNA binding protein 1 // --- // ---	AT5G13820.1	0.0090451	-1.94363
AT5G57010.1 // --- // calmodulin-binding family protein // --- // ---	AT5G57010.1	0.00310611	-1.95331
AT2G26150.1 // HSFA2 // heat shock transcription factor A2 // --- // --- /// AT2	AT2G26150.1	0.00156059	-1.95821
AT1G23710.1 // DUF1645 // Protein of unknown function (DUF1645) // --- // ---	AT1G23710.1	0.00279033	-1.96234
AT5G38200.1 // --- // Class I glutamine amidotransferase-like superfamily protei	AT5G38200.1	3.0976e-05	-1.97177
AT1G61810.1 // BGLU45 // beta-glucosidase 45 // --- // --- /// AT1G61810.2 // BG	AT1G61810.1	0.00375785	-1.97425
AT5G63970.1 // --- // Copine (Calcium-dependent phospholipid-binding protein) fa	AT5G63970.1	0.000865111	-1.97547
AT1G74080.1 // MYB122 // myb domain protein 122 // --- // ---	AT1G74080.1	6.55782e-05	-1.97643
AT2G29410.1 // MTPB1 // metal tolerance protein B1 // --- // ---	AT2G29410.1	0.000380077	-1.98098
AT1G04100.1 // IAA10 // indoleacetic acid-induced protein 10 // --- // ---	AT1G04100.1	1.91647e-07	-1.98153
AT4G39670.1 // --- // Glycolipid transfer protein (GLTP) family protein // --- /	AT4G39670.1	0.0016479	-1.98568
AT5G05410.1 // DREB2A // DRE-binding protein 2A // --- // --- /// AT5G05410.2 //	AT5G05410.1	0.00384907	-1.98908
AT4G08555.1 // --- // --- // --- // ---	AT4G08555.1	0.026221	-1.98998
AT2G26010.1 // PDF1.3 // plant defensin 1.3 // --- // ---	AT2G26010.1	0.036251	-1.99433
AT4G15120.1 // --- // VQ motif-containing protein // --- // ---	AT4G15120.1	0.000805394	-1.99632
AT5G53750.1 // --- // CBS domain-containing protein // --- // ---	AT5G53750.1	0.00242395	-1.99706
AT1G07400.1 // --- // HSP20-like chaperones superfamily protein // --- // ---	AT1G07400.1	0.00168662	-1.99759
AT3G26840.1 // --- // Esterase/lipase/thioesterase family protein // --- // ---	AT3G26840.1	0.00019791	-2.00261
AT2G46240.1 // BAG6 // BCL-2-associated athanogene 6 // --- // ---	AT2G46240.1	0.000288324	-2.00908
AT2G31945.1 // --- // --- // --- // ---	AT2G31945.1	6.84708e-06	-2.00943
AT4G12735.1 // --- // --- // --- // ---	AT4G12735.1	0.0104199	-2.00972
AT5G17390.1 // --- // Adenine nucleotide alpha hydrolases-like superfamily prote	AT5G17390.1	0.00397027	-2.01453
AT2G03505.1 // --- // Carbohydrate-binding X8 domain superfamily protein // ---	AT2G03505.1	0.0019043	-2.02283
AT2G14935.1 // LCR40 // low-molecular-weight cysteine-rich 40 // --- // ---	AT2G14935.1	0.000543792	-2.02728
AT3G25490.1 // --- // Protein kinase family protein // --- // ---	AT3G25490.1	0.000120246	-2.03288
AT4G17490.1 // ERF6 // ethylene responsive element binding factor 6 // --- // --	AT4G17490.1	0.00192363	-2.04602
AT3G21700.1 // --- // Ras-related small GTP-binding family protein // --- // ---	AT3G21700.1	1.7897e-05	-2.06088
AT4G37390.1 // --- // Auxin-responsive GH3 family protein // --- // ---	AT4G37390.1	0.0138948	-2.06579
AT2G20720.1 // --- // Pentatricopeptide repeat (PPR) superfamily protein // ---	AT2G20720.1	0.0244851	-2.06985
AT2G29470.1 // GSTU3 // glutathione S-transferase tau 3 // --- // ---	AT2G29470.1	0.0202187	-2.07098
AT4G34860.1 // --- // Plant neutral invertase family protein // --- // --- /// A	AT4G34860.1	0.00153698	-2.07586
AT1G76600.1 // --- // --- // --- // ---	AT1G76600.1	0.000578058	-2.08875
AT1G67980.1 // CCOAMT // caffeoyl-CoA 3-O-methyltransferase // --- // --- /// AT	AT1G67980.1	0.00670319	-2.09638
AT2G32140.1 // --- // transmembrane receptors // --- // ---	AT2G32140.1	1.49563e-05	-2.09865
AT2G47000.1 // ABCB4 // ATP binding cassette subfamily B4 // --- // ---	AT2G47000.1	0.0123837	-2.10085
AT4G26950.2 // --- // Protein of unknown function, DUF584 // --- // --- /// AT4G	AT4G26950.2	0.000551677	-2.10333
AT5G64750.1 // ABR1 // Integrase-type DNA-binding superfamily protein // --- //	AT5G64750.1	0.000254974	-2.10432
AT1G08940.1 // --- // Phosphoglycerate mutase family protein // --- // ---	AT1G08940.1	1.8426e-05	-2.10873
AT1G17020.1 // SRG1 // senescence-related gene 1 // --- // ---	AT1G17020.1	0.00437486	-2.1212
AT5G03580.1 // --- // RNA-binding (RRM/RBD/RNP motifs) family protein // --- //	AT5G03580.1	1.37745e-05	-2.14428
AT2G31230.1 // ERF15 // ethylene-responsive element binding factor 15 // --- //	AT2G31230.1	0.000201551	-2.14689
AT4G12400.1 // --- // stress-inducible protein, putative // --- // --- /// AT4G1	AT4G12400.1	0.00083244	-2.14883
AT1G58340.1 // --- // MATE efflux family protein // --- // ---	AT1G58340.1	0.00166644	-2.15525
AT2G34360.1 // --- // MATE efflux family protein // --- // ---	AT2G34360.1	0.00154247	-2.15865
AT1G05680.1 // UGT74E2 // Uridine diphosphate glycosyltransferase 74E2 // --- //	AT1G05680.1	0.0373389	-2.16645
AT5G57123.1 // --- // --- // --- // ---	AT5G57123.1	8.20555e-05	-2.16722
AT4G04480.1 // --- // --- // --- // ---	AT4G04480.1	0.000322449	-2.17045
AT2G04040.1 // --- // MATE efflux family protein // --- // ---	AT2G04040.1	0.000609426	-2.18933
AT3G44830.1 // --- // Lecithin:cholesterol acyltransferase family protein // ---	AT3G44830.1	9.42064e-05	-2.19859
AT5G14602.1 // --- // --- // --- // ---	AT5G14602.1	1.13036e-05	-2.20212
AT1G03220.1 // --- // Eukaryotic aspartyl protease family protein // --- // ---	AT1G03220.1	0.000231222	-2.214
AT1G52560.1 // --- // HSP20-like chaperones superfamily protein // --- // --- //	AT1G52560.1	7.59252e-07	-2.23252
AT5G22300.1 // NIT4 // nitrilase 4 // --- // ---	AT5G22300.1	0.00066427	-2.26032
AT4G13395.1 // RTFL12 // ROTUNDIFOLIA like 12 // --- // ---	AT4G13395.1	0.000272897	-2.26953
AT3G48840.1 // --- // RNA-binding (RRM/RBD/RNP motifs) family protein // --- //	AT3G48840.1	0.00167605	-2.27035
AT2G41230.1 // --- // --- // --- // ---	AT2G41230.1	0.000200584	-2.27239
AT2G29170.1 // --- // NAD(P)-binding Rossmann-fold superfamily protein // --- //	AT2G29170.1	3.17825e-06	-2.27392
AT5G39610.1 // NAC6 // NAC domain containing protein 6 // --- // ---	AT5G39610.1	0.000344757	-2.28041
AT4G18360.1 // --- // Aldolase-type TIM barrel family protein // --- // --- ///	AT4G18360.1	0.000200574	-2.28666
AT1G15415.1 // --- // --- // --- // ---	AT1G15415.1	2.87644e-05	-2.29439
AT5G51440.1 // --- // HSP20-like chaperones superfamily protein // --- // ---	AT5G51440.1	0.00851033	-2.31396
AT2G41730.1 // --- // --- // --- // ---	AT2G41730.1	0.0167699	-2.32416
AT2G47190.1 // MYB2 // myb domain protein 2 // --- // ---	AT2G47190.1	7.70877e-05	-2.32831
AT2G36800.1 // DOGT1 // don-glucosyltransferase 1 // --- // ---	AT2G36800.1	0.0117544	-2.35494
AT3G46080.1 // --- // C2H2-type zinc finger family protein // --- // ---	AT3G46080.1	0.00835184	-2.37611
AT1G76470.1 // --- // NAD(P)-binding Rossmann-fold superfamily protein // --- //	AT1G76470.1	0.00526053	-2.37978
AT1G15540.1 // --- // 2-oxoglutarate (2OG) and Fe(II)-dependent oxygenase superf	AT1G15540.1	2.04108e-05	-2.3943
AT5G25920.1 // TAIR:AT3G29750.1 // --- // --- // ---	AT5G25920.1	3.43982e-06	-2.40291
AT1G17170.1 // GSTU24 // glutathione S-transferase TAU 24 // --- // ---	AT1G17170.1	0.0389946	-2.43126
AT2G35730.1 // --- // Heavy metal transport/detoxification superfamily protein	AT2G35730.1	0.000383945	-2.43484
AT2G44070.1 // --- // NagB/RpiA/CoA transferase-like superfamily protein // ---	AT2G44070.1	0.000105225	-2.44435
AT3G15500.1 // NAC3 // NAC domain containing protein 3 // --- // ---	AT3G15500.1	0.000505526	-2.46121
AT1G02470.1 // --- // Polyketide cyclase/dehydrase and lipid transport superfami	AT1G02470.1	0.00200381	-2.46402
AT1G08630.1 // THA1 // threonine aldolase 1 // --- // --- /// AT1G08630.2 // THA	AT1G08630.1	0.00700816	-2.48006
AT3G43250.1 // --- // Family of unknown function (DUF572) // --- // ---	AT3G43250.1	0.000483174	-2.49005
AT5G52400.1 // CYP715A1 // cytochrome P450, family 715, subfamily A, polypeptide	AT5G52400.1	0.000104013	-2.49455
AT3G48450.1 // --- // RPM1-interacting protein 4 (RIN4) family protein // --- //	AT3G48450.1	0.00345905	-2.59433
AT5G16980.1 // --- // Zinc-binding dehydrogenase family protein // --- // --- //	AT5G16980.1	1.24761e-05	-2.64517
AT4G01360.1 // --- // --- // --- // ---	AT4G01360.1	6.56586e-05	-2.67831
AT3G53160.1 // UGT73C7 // UDP-glucosyl transferase 73C7 // --- // ---	AT3G53160.1	2.18952e-07	-2.74853
AT1G76480.2 // --- // --- // --- // --- /// AT1G76480.1 // --- // --- // --- //	AT1G76480.2	7.17666e-05	-2.86556
AT2G29480.1 // GSTU2 // glutathione S-transferase tau 2 // --- // ---	AT2G29480.1	3.21431e-05	-2.90983
AT5G67080.1 // MAPKKK19 // mitogen-activated protein kinase kinase kinase 19 //	AT5G67080.1	0.000818053	-2.92091
AT1G71520.1 // --- // Integrase-type DNA-binding superfamily protein // --- // -	AT1G71520.1	4.43939e-06	-2.92407
AT3G28210.1 // --- // zinc finger (AN1-like) family protein // --- // ---	AT3G28210.1	6.03239e-05	-3.0738
AT1G55020.1 // LOX1 // lipoxygenase 1 // --- // ---	AT1G55020.1	0.000397682	-3.0813
AT1G69920.1 // GSTU12 // glutathione S-transferase TAU 12 // --- // ---	AT1G69920.1	7.02022e-05	-3.0825
AT1G03515.1 // anticodon: GTC // pre-tRNA // --- // ---	AT1G03515.1	0.0303554	-3.10826
AT1G17660.1 // anticodon: GTC // pre-tRNA // --- // ---	AT1G17660.1	0.0303554	-3.10826
AT1G18430.1 // anticodon: GTC // pre-tRNA // --- // ---	AT1G18430.1	0.0303554	-3.10826
AT1G20210.1 // anticodon: GTC // pre-tRNA // --- // ---	AT1G20210.1	0.0303554	-3.10826
AT1G73900.1 // anticodon: GTC // pre-tRNA // --- // ---	AT1G73900.1	0.0303554	-3.10826
AT1G75070.1 // anticodon: GTC // pre-tRNA // --- // ---	AT1G75070.1	0.0303554	-3.10826
AT1G76000.1 // anticodon: GTC // pre-tRNA // --- // ---	AT1G76000.1	0.0303554	-3.10826
AT1G49020.1 // anticodon: GTC // pre-tRNA // --- // ---	AT1G49020.1	0.0303554	-3.10826
AT2G33650.1 // anticodon: GTC // pre-tRNA // --- // ---	AT2G33650.1	0.0303554	-3.10826
AT2G33660.1 // anticodon: GTC // pre-tRNA // --- // ---	AT2G33660.1	0.0303554	-3.10826
AT2G39860.1 // anticodon: GTC // pre-tRNA // --- // ---	AT2G39860.1	0.0303554	-3.10826
AT3G02335.1 // anticodon: GTC // pre-tRNA // --- // ---	AT3G02335.1	0.0303554	-3.10826
AT3G13335.1 // anticodon: GTC // pre-tRNA // --- // ---	AT3G13335.1	0.0303554	-3.10826
AT3G27555.1 // anticodon: GTC // pre-tRNA // --- // ---	AT3G27555.1	0.0303554	-3.10826
AT3G52765.1 // anticodon: GTC // pre-tRNA // --- // ---	AT3G52765.1	0.0303554	-3.10826
AT3G51265.1 // anticodon: GTC // pre-tRNA // --- // ---	AT3G51265.1	0.0303554	-3.10826
AT3G59926.1 // anticodon: GTC // pre-tRNA // --- // ---	AT3G59926.1	0.0303554	-3.10826
AT5G05945.1 // anticodon: GTC // pre-tRNA // --- // ---	AT5G05945.1	0.0303554	-3.10826
AT5G14495.1 // anticodon: GTC // pre-tRNA // --- // ---	AT5G14495.1	0.0303554	-3.10826
AT5G15815.1 // anticodon: GTC // pre-tRNA // --- // ---	AT5G15815.1	0.0303554	-3.10826
AT5G59055.1 // anticodon: GTC // pre-tRNA // --- // ---	AT5G59055.1	0.0303554	-3.10826
AT5G21378.1 // anticodon: GTC // pre-tRNA // --- // ---	AT5G21378.1	0.0303554	-3.10826
AT5G40545.1 // anticodon: GTC // pre-tRNA // --- // ---	AT5G40545.1	0.0303554	-3.10826
AT5G45890.1 // SAG12 // senescence-associated gene 12 // --- // ---	AT5G45890.1	0.0205957	-3.14884
AT3G26820.1 // --- // Esterase/lipase/thioesterase family protein // --- // ---	AT3G26820.1	1.12969e-06	-3.15493
AT4G37030.1 // --- // --- // --- // ---	AT4G37030.1	1.81548e-05	-3.17599
AT4G31970.1 // CYP82C2 // cytochrome P450, family 82, subfamily C, polypeptide 2	AT4G31970.1	0.0287086	-3.2452
AT1G75830.1 // LCR67 // low-molecular-weight cysteine-rich 67 // --- // ---	AT1G75830.1	0.000139907	-3.24722
AT2G15490.1 // UGT73B4 // UDP-glycosyltransferase 73B4 // --- // --- /// AT2G154	AT2G15490.1	0.000171004	-3.32941
AT5G57510.1 // --- // --- // --- // ---	AT5G57510.1	6.62896e-05	-3.38936
AT3G03270.1 // --- // Adenine nucleotide alpha hydrolases-like superfamily prote	AT3G03270.1	9.40165e-07	-3.39122
AT2G23260.1 // UGT84B1 // UDP-glucosyl transferase 84B1 // --- // ---	AT2G23260.1	1.66345e-09	-3.5525
AT4G21680.1 // NRT1.8 // NITRATE TRANSPORTER 1.8 // --- // ---	AT4G21680.1	0.00159862	-3.63198
AT5G22140.1 // --- // FAD/NAD(P)-binding oxidoreductase family protein // --- //	AT5G22140.1	1.33964e-06	-3.79521
AT1G62760.1 // --- // Plant invertase/pectin methylesterase inhibitor superfamil	AT1G62760.1	0.000782634	-3.85101
AT5G12030.1 // HSP17.6A // heat shock protein 17.6A // --- // ---	AT5G12030.1	6.72318e-06	-3.89458
AT1G66390.1 // MYB90 // myb domain protein 90 // --- // ---	AT1G66390.1	2.79616e-05	-4.29113
AT1G59950.1 // --- // NAD(P)-linked oxidoreductase superfamily protein // --- //	AT1G59950.1	9.96146e-06	-5.44876
AT5G12020.1 // HSP17.6II // 17.6 kDa class II heat shock protein // --- // ---	AT5G12020.1	2.20754e-07	-5.768
