# Supplementary material for: Positive regulatory role of sound vibration treatment in Arabidopsis thaliana against Botrytis cinerea infection
Source: Sci Rep. 2017 May 30;7:2527. doi: 10.1038/s41598-017-02556-9 (PMC5449397; doi:10.1038/s41598-017-02556-9)
Supplement: Supplementary file 3 — Supplementary Table S2 [file 41598_2017_2556_MOESM3_ESM.xls]

## Sheet: Genes for cluster analysis
Positive regulatory role of sound vibration treatment in Arabidopsis thaliana against Botrytis cinerea infection. Bosung Choi1,ǂ, Ritesh Ghosh1,ǂ, Mayank Anand Gururani2, Gnanendra Shanmugam1, Junhyun Jeon1, Jonggeun Kim1, Soo-Chul Park3, Mi-Jeong Jeong3, Kyung-Hwan Han4, Dong-Won Bae5, Hanhong Bae1,*
Supplementary Table S2: List of differentially expressed genes which were used for hierarchical clustering. Differentially expressed genes (2 fold as threshold) were identified through microarray analysis after infection with Botrytis cinerea in Arabidopsis thaliana exposed to 1000 Hz sound vibration. The time (0, 12 and 24 h) indicates h post inoculation (hpi). Genes of every cluster were subjec…
	gene_assignment	Gene Symbol	RefSeq	p-value (Treat 0h vs. Control 0h)	Fold-Change (Treat 0h vs. Control 0h)	p-value (Treat 12h vs. Control 12h)	Fold-Change (Treat 12h vs. Control 12h)	p-value (Treat 24h vs. Control 24h)	Fold-Change (Treat 24h vs. Control 24h)
Cluster-1	AT4G11650.1 // OSM34 // osmotin 34 // --- // ---	OSM34	AT4G11650.1	0.4919	1.42019	0.183654	-2.01003	0.175863	-2.0376
	AT5G24530.1 // DMR6 // 2-oxoglutarate (2OG) and Fe(II)-dependent oxygenase super	DMR6	AT5G24530.1	0.0292273	2.22059	0.270884	1.4507	0.237431	1.49306
	AT3G44300.1 // NIT2 // nitrilase 2 // --- // ---	NIT2	AT3G44300.1	0.39234	1.87963	0.287035	-2.20867	0.976497	-1.02162
	AT4G31290.1 // --- // ChaC-like family protein // --- // ---	---	AT4G31290.1	0.770876	1.07142	0.00161335	-2.55379	0.435386	-1.20546
Cluster-2	AT5G22140.1 // --- // FAD/NAD(P)-binding oxidoreductase family protein // --- //	---	AT5G22140.1	0.864302	1.0267	0.459586	-1.12224	1.33964e-06	-3.79521
	AT3G03270.1 // --- // Adenine nucleotide alpha hydrolases-like superfamily prote	---	AT3G03270.1	0.782636	1.03843	0.480865	-1.10211	9.40165e-07	-3.39122
	AT4G37990.1 // ELI3-2 // elicitor-activated gene 3-2 // --- // ---	ELI3-2	AT4G37990.1	0.182066	2.1819	0.317308	1.77665	0.570476	1.37891
	AT5G45890.1 // SAG12 // senescence-associated gene 12 // --- // ---	SAG12	AT5G45890.1	0.587029	1.27151	0.992522	-1.00413	0.0205957	-3.14884
	AT1G03515.1 // anticodon: GTC // pre-Trna	anticodon	AT1G03515.1	0.532042	1.34625	0.827961	-1.10809	0.0303554	-3.10826
	AT1G18430.1 // anticodon: GTC // pre-tRNA	anticodon	AT1G18430.1	0.532042	1.34625	0.827961	-1.10809	0.0303554	-3.10826
	AT1G75070.1 // anticodon: GTC // pre-tRNA	anticodon	AT1G75070.1	0.532042	1.34625	0.827961	-1.10809	0.0303554	-3.10826
	AT1G76000.1 // anticodon: GTC // pre-tRNA	anticodon	AT1G76000.1	0.532042	1.34625	0.827961	-1.10809	0.0303554	-3.10826
	AT1G49020.1 // anticodon: GTC // pre-tRNA	anticodon	AT1G49020.1	0.532042	1.34625	0.827961	-1.10809	0.0303554	-3.10826
	AT2G33650.1 // anticodon: GTC // pre-tRNA	anticodon	AT2G33650.1	0.532042	1.34625	0.827961	-1.10809	0.0303554	-3.10826
	AT2G33660.1 // anticodon: GTC // pre-tRNA	anticodon	AT2G33660.1	0.532042	1.34625	0.827961	-1.10809	0.0303554	-3.10826
	AT2G39860.1 // anticodon: GTC // pre-tRNA	anticodon	AT2G39860.1	0.532042	1.34625	0.827961	-1.10809	0.0303554	-3.10826
	AT3G02335.1 // anticodon: GTC // pre-tRNA	anticodon	AT3G02335.1	0.532042	1.34625	0.827961	-1.10809	0.0303554	-3.10826
	AT3G13335.1 // anticodon: GTC // pre-tRNA	anticodon	AT3G13335.1	0.532042	1.34625	0.827961	-1.10809	0.0303554	-3.10826
	AT3G27555.1 // anticodon: GTC // pre-tRNA	anticodon	AT3G27555.1	0.532042	1.34625	0.827961	-1.10809	0.0303554	-3.10826
	AT3G52765.1 // anticodon: GTC // pre-tRNA	anticodon	AT3G52765.1	0.532042	1.34625	0.827961	-1.10809	0.0303554	-3.10826
	AT3G51265.1 // anticodon: GTC // pre-tRNA	anticodon	AT3G51265.1	0.532042	1.34625	0.827961	-1.10809	0.0303554	-3.10826
	AT3G59926.1 // anticodon: GTC // pre-tRNA	anticodon	AT3G59926.1	0.532042	1.34625	0.827961	-1.10809	0.0303554	-3.10826
	AT5G05945.1 // anticodon: GTC // pre-tRNA	anticodon	AT5G05945.1	0.532042	1.34625	0.827961	-1.10809	0.0303554	-3.10826
	AT5G14495.1 // anticodon: GTC // pre-tRNA	anticodon	AT5G14495.1	0.532042	1.34625	0.827961	-1.10809	0.0303554	-3.10826
	AT5G15815.1 // anticodon: GTC // pre-tRNA	anticodon	AT5G15815.1	0.532042	1.34625	0.827961	-1.10809	0.0303554	-3.10826
	AT5G59055.1 // anticodon: GTC // pre-tRNA	anticodon	AT5G59055.1	0.532042	1.34625	0.827961	-1.10809	0.0303554	-3.10826
	AT5G40545.1 // anticodon: GTC // pre-tRNA	anticodon	AT5G40545.1	0.532042	1.34625	0.827961	-1.10809	0.0303554	-3.10826
	AT5G21378.1 // anticodon: GTC // pre-tRNA	anticodon	AT5G21378.1	0.532042	1.34625	0.827961	-1.10809	0.0303554	-3.10826
	AT1G73900.1 // anticodon: GTC // pre-tRNA	anticodon	AT1G73900.1	0.532042	1.34625	0.827961	-1.10809	0.0303554	-3.10826
	AT1G17660.1 // anticodon: GTC // pre-tRNA	anticodon	AT1G17660.1	0.532042	1.34625	0.827961	-1.10809	0.0303554	-3.10826
	AT1G20210.1 // anticodon: GTC // pre-tRNA	anticodon	AT1G20210.1	0.532042	1.34625	0.827961	-1.10809	0.0303554	-3.10826
	AT5G16980.1 // --- // Zinc-binding dehydrogenase family protein // --- // --- //	---	AT5G16980.1	0.92441	1.01336	0.30951	-1.15648	1.24761e-05	-2.64517
	AT4G31970.1 // CYP82C2 // cytochrome P450, family 82, subfamily C, polypeptide 2	CYP82C2	AT4G31970.1	0.313357	1.64638	0.597971	-1.29255	0.0287086	-3.2452
	AT1G03220.1 // --- // Eukaryotic aspartyl protease family protein // --- // ---	---	AT1G03220.1	0.601243	1.08593	0.526647	-1.10533	0.000231222	-2.214
	AT4G17490.1 // Ethylene responsive element binding factor 6	ERF6	AT4G17490.1	0.810242	1.04548	0.927912	-1.01688	0.00192363	-2.04602
Cluster-3	AT1G66550.1 // WRKY DNA-binding protein 67	WRKY67	AT1G66550.1	0.937261	1.02288	0.00555127	2.58309	0.397833	-1.27987
	AT1G59950.1 // --- // NAD(P)-linked oxidoreductase superfamily protein // --- //	---	AT1G59950.1	0.716823	-1.09055	0.18207	1.39183	9.96146e-06	-5.44876
	AT4G18360.1 // --- // Aldolase-type TIM barrel family protein // --- // --- ///	---	AT4G18360.1	0.0500248	-1.4084	0.85778	-1.0292	0.000200574	-2.28666
	AT3G13433.1 // --- // --- // --- // ---	---	AT3G13433.1	0.731273	1.1056	0.0261794	2.06242	0.708384	-1.11559
	AT5G24240.1 // --- // Phosphatidylinositol 3- and 4-kinase ;Ubiquitin family pro	---	AT5G24240.1	0.663456	1.52201	0.279308	2.90617	0.296335	-2.79549
	AT5G28237.1 // --- // Pyridoxal-5'-phosphate-dependent enzyme family protein //	---	AT5G28237.1	0.359317	1.52373	0.0667864	2.43674	0.515364	-1.34471
	AT1G76470.1 // --- // NAD(P)-binding Rossmann-fold superfamily protein // --- //	---	AT1G76470.1	0.869963	1.04356	0.0138929	2.08253	0.00526053	-2.37978
	AT1G32350.1 // AOX1D // alternative oxidase 1D // --- // ---	AOX1D	AT1G32350.1	0.397146	1.4871	0.0884332	2.31173	0.456521	-1.41585
	AT5G46295.1 // --- // --- // --- // ---	---	AT5G46295.1	0.443758	1.36408	0.0719917	2.16724	0.278888	-1.5599
	AT1G19250.1 // flavin-dependent monooxygenase 1	FMO1	AT1G19250.1	0.313441	1.74661	0.108385	2.50781	0.887434	-1.07965
	AT2G31230.1 // Ethylene-responsive element binding factor 15	ERF15	AT2G31230.1	0.109238	-1.28577	0.693517	-1.06041	0.000201551	-2.14689
	AT5G38710.1 // --- // Methylenetetrahydrofolate reductase family protein // ---	---	AT5G38710.1	0.0731235	1.44346	0.00252826	2.03447	0.0246501	-1.61586
	AT5G17390.1 // --- // Adenine nucleotide alpha hydrolases-like superfamily prote	---	AT5G17390.1	0.300913	1.23747	0.00877492	1.8513	0.00397027	-2.01453
	AT1G05680.1 // UGT74E2 // Uridine diphosphate glycosyltransferase 74E2 // --- //	UGT74E2	AT1G05680.1	0.985462	1.00616	0.260193	1.47745	0.0373389	-2.16645
	AT2G32140.1 // --- // transmembrane receptors // --- // ---	---	AT2G32140.1	0.295069	1.12349	0.00152969	1.54307	1.49563e-05	-2.09865
	AT5G67080.1 // MAPKKK19 // mitogen-activated protein kinase kinase kinase 19 //	MAPKKK19	AT5G67080.1	0.316732	1.28746	0.0317806	1.79946	0.000818053	-2.92091
	AT1G28480.1 // --- // Thioredoxin superfamily protein // --- // ---	---	AT1G28480.1	0.0312876	1.73884	0.00671676	2.09981	0.300884	-1.27807
	AT1G69920.1 // GSTU12 // glutathione S-transferase TAU 12 // --- // ---	GSTU12	AT1G69920.1	0.790601	1.05298	0.0510588	1.50986	7.02022e-05	-3.0825
	AT2G35730.1 // --- // Heavy metal transport/detoxification superfamily protein	---	AT2G35730.1	0.961593	1.00902	0.0983208	1.38734	0.000383945	-2.43484
	AT5G64750.1 // Integrase-type DNA-binding superfamily protein	ABR1	AT5G64750.1	0.615171	1.07794	0.0352036	1.41214	0.000254974	-2.10432
	AT4G01360.1 // --- // --- // --- // ---	---	AT4G01360.1	0.43341	1.14326	0.0362827	1.47585	6.56586e-05	-2.67831
	AT4G12735.1 // --- // --- // --- // ---	---	AT4G12735.1	0.742969	1.08031	0.223011	1.3442	0.0104199	-2.00972
	AT3G25490.1 // --- // Protein kinase family protein // --- // ---	---	AT3G25490.1	0.839946	1.0266	0.0739967	1.28264	0.000120246	-2.03288
	AT2G29470.1 // GSTU3 // glutathione S-transferase tau 3 // --- // ---	GSTU3	AT2G29470.1	0.468857	1.22577	0.17319	1.48307	0.0202187	-2.07098
	AT2G41730.1 // --- // --- // --- // ---	---	AT2G41730.1	0.854141	1.05872	0.467039	1.25632	0.0167699	-2.32416
	AT1G76480.2 // --- // --- // --- // --- /// AT1G76480.1 // --- // --- // --- //	---	AT1G76480.2	0.575502	-1.10804	0.950464	-1.01137	7.17666e-05	-2.86556
	AT5G22300.1 // NIT4 // nitrilase 4 // --- // ---	NIT4	AT5G22300.1	0.24598	1.24426	0.0661762	1.43632	0.00066427	-2.26032
	AT2G46240.1 // BAG6 // BCL-2-associated athanogene 6 // --- // ---	BAG6	AT2G46240.1	0.561761	1.08608	0.144502	1.2411	0.000288324	-2.00908
	AT1G17020.1 // SRG1 // senescence-related gene 1 // --- // ---	SRG1	AT1G17020.1	0.628895	-1.11241	0.75276	-1.07169	0.00437486	-2.1212
	AT5G12030.1 // HSP17.6A // heat shock protein 17.6A // --- // ---	HSP17.6A	AT5G12030.1	0.560669	-1.11371	0.976331	-1.00547	6.72318e-06	-3.89458
	AT4G37030.1 // --- // --- // --- // ---	---	AT4G37030.1	0.915215	1.01856	0.423532	1.15042	1.81548e-05	-3.17599
	AT2G29480.1 // GSTU2 // glutathione S-transferase tau 2 // --- // ---	GSTU2	AT2G29480.1	0.934644	1.01399	0.462463	1.13419	3.21431e-05	-2.90983
	AT2G31945.1 // --- // --- // --- // ---	---	AT2G31945.1	0.687724	-1.03885	0.876459	-1.0148	6.84708e-06	-2.00943
	AT4G12400.1 // --- // stress-inducible protein, putative // --- // --- /// AT4G1	---	AT4G12400.1	0.536444	1.11638	0.343616	1.18595	0.00083244	-2.14883
	AT3G26840.1 // --- // Esterase/lipase/thioesterase family protein // --- // ---	---	AT3G26840.1	0.0870148	1.27838	0.0429601	1.3475	0.00019791	-2.00261
	AT2G47190.1 // MYB domain protein 2	MYB2	AT2G47190.1	0.807115	1.03665	0.550868	1.09253	7.70877e-05	-2.32831
	AT5G12020.1 // HSP17.6II // 17.6 kDa class II heat shock protein // --- // ---	HSP17.6II	AT5G12020.1	0.814633	1.04098	0.504595	1.12219	2.20754e-07	-5.768
	AT4G34860.1 // --- // Plant neutral invertase family protein // --- // --- /// A	---	AT4G34860.1	0.358321	-1.18668	0.373353	-1.18021	0.00153698	-2.07586
	AT1G08940.1 // --- // Phosphoglycerate mutase family protein // --- // ---	---	AT1G08940.1	0.835202	1.02352	0.729261	1.03951	1.8426e-05	-2.10873
	AT1G62760.1 // --- // Plant invertase/pectin methylesterase inhibitor superfamil	---	AT1G62760.1	0.74728	1.10489	0.70384	1.12499	0.000782634	-3.85101
	AT3G21700.1 // --- // Ras-related small GTP-binding family protein // --- // ---	---	AT3G21700.1	0.519289	1.07268	0.458919	1.08422	1.7897e-05	-2.06088
	AT4G21680.1 // NRT1.8 // NITRATE TRANSPORTER 1.8 // --- // ---	NRT1.8	AT4G21680.1	0.863763	1.05736	0.878869	1.05078	0.00159862	-3.63198
	AT2G04040.1 // --- // MATE efflux family protein // --- // ---	---	AT2G04040.1	0.364541	1.17409	0.394877	1.16215	0.000609426	-2.18933
	AT5G03580.1 // --- // RNA-binding (RRM/RBD/RNP motifs) family protein // --- //	---	AT5G03580.1	0.793868	1.02942	0.950782	1.00686	1.37745e-05	-2.14428
	AT5G57510.1 // --- // --- // --- // ---	---	AT5G57510.1	0.38768	1.20158	0.472171	1.16425	6.62896e-05	-3.38936
	AT3G15500.1 // NAC domain containing protein 3	NAC3	AT3G15500.1	0.40068	1.1813	0.479883	1.14962	0.000505526	-2.46121
	AT1G02470.1 // --- // Polyketide cyclase/dehydrase and lipid transport superfami	---	AT1G02470.1	0.804393	1.05985	0.910563	1.02668	0.00200381	-2.46402
	AT5G51440.1 // --- // HSP20-like chaperones superfamily protein // --- // ---	---	AT5G51440.1	0.747337	-1.09203	0.71412	-1.10537	0.00851033	-2.31396
	AT3G28210.1 // --- // zinc finger (AN1-like) family protein // --- // ---	---	AT3G28210.1	0.193894	1.29268	0.26327	1.24477	6.03239e-05	-3.0738
	AT2G47000.1 // ABCB4 // ATP binding cassette subfamily B4 // --- // ---	ABCB4	AT2G47000.1	0.993257	-1.00218	0.923638	-1.02503	0.0123837	-2.10085
	AT1G67980.1 // CCOAMT // caffeoyl-CoA 3-O-methyltransferase // --- // --- /// AT	CCOAMT	AT1G67980.1	0.759517	1.07347	0.997462	1.00074	0.00670319	-2.09638
	AT1G58340.1 // --- // MATE efflux family protein // --- // ---	---	AT1G58340.1	0.328901	1.21395	0.57372	1.11648	0.00166644	-2.15525
	AT2G41230.1 // --- // --- // --- // ---	---	AT2G41230.1	0.795798	-1.04215	0.61357	-1.08424	0.000200584	-2.27239
	AT1G17170.1 // GSTU24 // glutathione S-transferase TAU 24 // --- // ---	GSTU24	AT1G17170.1	0.312133	1.49873	0.459019	1.34095	0.0389946	-2.43126
	AT1G55020.1 // LOX1 // lipoxygenase 1 // --- // ---	LOX1	AT1G55020.1	0.846712	-1.04689	0.544564	-1.15566	0.000397682	-3.0813
	AT1G66390.1 // MYB domain protein 90	MYB90	AT1G66390.1	0.626269	-1.11786	0.202334	-1.35077	2.79616e-05	-4.29113
	AT3G55890.1 // --- // Yippee family putative zinc-binding protein // --- // ---	---	AT3G55890.1	0.281802	1.48484	0.666343	1.16772	0.0594593	-2.07544
	AT1G52560.1 // --- // HSP20-like chaperones superfamily protein // --- // --- //	---	AT1G52560.1	0.732047	-1.03065	0.124769	-1.15277	7.59252e-07	-2.23252
	AT1G53480.2 // MRD1 // mto 1 responding down 1 // --- // --- /// AT1G53480.1 //	MRD1	AT1G53480.2	0.320513	2.34318	0.596503	1.56344	0.360081	-2.18569
	AT1G15520.1 // PDR12 // pleiotropic drug resistance 12 // --- // ---	PDR12	AT1G15520.1	0.110238	1.9972	0.471104	1.34782	0.720871	-1.15804
	AT2G30770.1 // CYP71A13 // cytochrome P450, family 71, subfamily A, polypeptide	CYP71A13	AT2G30770.1	0.103374	2.07589	0.550503	1.28985	0.772201	-1.13054
	AT1G26390.1 // --- // FAD-binding Berberine family protein // --- // ---	---	AT1G26390.1	0.272101	2.20581	0.701453	1.30977	0.795913	-1.19931
Cluster-4	AT4G22505.1 // --- // Bifunctional inhibitor/lipid-transfer protein/seed storage	---	AT4G22505.1	0.0134283	-2.28142	0.516642	1.20964	0.738576	-1.10218
	AT3G09940.1 // MDHAR // monodehydroascorbate reductase // --- // --- /// AT3G099	MDHAR	AT3G09940.1	0.622618	1.20943	0.0645831	2.15109	0.289997	1.51697
	AT4G21830.1 // MSRB7 // methionine sulfoxide reductase B7 // --- // --- /// AT4G	MSRB7	AT4G21830.1	0.864646	1.11822	0.107297	3.05498	0.535316	1.50603
	AT5G13320.1 // Auxin-responsive GH3 family protein	PBS3	AT5G13320.1	0.764276	1.12838	0.0565988	2.29439	0.463558	1.3473
	AT1G61120.1 // TPS04 // terpene synthase 04 // --- // ---	TPS04	AT1G61120.1	0.822126	1.17552	0.224722	2.46163	0.648521	1.38957
	AT4G15660.1 // --- // Thioredoxin superfamily protein // --- // ---	---	AT4G15660.1	0.759533	1.08261	0.00696915	2.27851	0.508983	1.18831
	AT1G56120.1 // --- // Leucine-rich repeat transmembrane protein kinase // --- //	---	AT1G56120.1	0.444205	1.26639	0.0354256	2.0286	0.380881	1.312
	AT2G26400.1 // ARD3 // acireductone dioxygenase 3 // --- // ---	ARD3	AT2G26400.1	0.432763	2.0603	0.10416	4.78629	0.400253	2.17418
	AT4G35180.1 // LHT7 // LYS/HIS transporter 7 // --- // ---	LHT7	AT4G35180.1	0.457762	1.1898	0.00298368	2.3168	0.382798	1.22776
	AT5G64810.1 // WRKY DNA-binding protein 51	WRKY51	AT5G64810.1	0.403007	1.26382	0.00534888	2.49964	0.512526	1.19996
	AT5G36970.1 // NHL25 // NDR1/HIN1-like 25 // --- // ---	NHL25	AT5G36970.1	0.629043	-1.0907	0.00113892	2.10285	0.0832139	-1.39225
	AT2G34360.1 // --- // MATE efflux family protein // --- // ---	---	AT2G34360.1	0.0138713	-1.72231	0.0945995	1.40887	0.00154247	-2.15865
	AT1G09932.1 // --- // Phosphoglycerate mutase family protein // --- // --- /// A	---	AT1G09932.1	0.475448	1.20002	0.00799701	2.1941	0.816332	1.06052
	AT4G04540.1 // RECEPTOR-like protein kinase) 39 (CRK39 // cysteine-rich RLK (REC	RECEPTOR-like	AT4G04540.1	0.734672	-1.09142	0.0115531	2.11842	0.0838747	-1.60855
	AT3G48850.1 // --- // phosphate transporter 3;2 // --- // ---	---	AT3G48850.1	0.936374	-1.01886	0.00901957	2.03956	0.0698196	-1.57797
	AT5G57123.1 // --- // --- // --- // ---	---	AT5G57123.1	0.0661171	-1.30815	0.722572	1.04948	8.20555e-05	-2.16722
	AT2G03505.1 // --- // Carbohydrate-binding X8 domain superfamily protein // ---	---	AT2G03505.1	0.968518	-1.0072	0.0302962	1.54831	0.0019043	-2.02283
	AT3G11340.1 // --- // UDP-Glycosyltransferase superfamily protein // --- // ---	---	AT3G11340.1	0.224001	1.38364	0.00712644	2.27003	0.918793	1.02672
	AT4G13395.1 // RTFL12 // ROTUNDIFOLIA like 12 // --- // ---	RTFL12	AT4G13395.1	0.242982	-1.21935	0.187061	1.25353	0.000272897	-2.26953
	AT1G15415.1 // --- // --- // --- // ---	---	AT1G15415.1	0.294354	-1.15004	0.00760044	1.50418	2.87644e-05	-2.29439
	AT3G43250.1 // --- // Family of unknown function (DUF572) // --- // ---	---	AT3G43250.1	0.792227	-1.05325	0.00144199	2.20772	0.000483174	-2.49005
	AT4G04480.1 // --- // --- // --- // ---	---	AT4G04480.1	0.487541	-1.11802	0.228471	1.21857	0.000322449	-2.17045
	AT2G20720.1 // --- // Pentatricopeptide repeat (PPR) superfamily protein // ---	---	AT2G20720.1	0.944284	-1.0204	0.436288	1.25589	0.0244851	-2.06985
	AT1G15540.1 // --- // 2-oxoglutarate (2OG) and Fe(II)-dependent oxygenase superf	---	AT1G15540.1	0.0915933	-1.26764	0.247119	1.17041	2.04108e-05	-2.3943
	AT1G76600.1 // --- // --- // --- // ---	---	AT1G76600.1	0.594746	-1.09079	0.86548	1.0279	0.000578058	-2.08875
	AT3G44830.1 // --- // Lecithin:cholesterol acyltransferase family protein // ---	---	AT3G44830.1	0.591567	-1.07871	0.107738	1.26984	9.42064e-05	-2.19859
	AT2G44070.1 // NagB/RpiA/CoA transferase-like superfamily protein	---	AT2G44070.1	0.211779	-1.23147	0.26833	1.20108	0.000105225	-2.44435
	AT4G37390.1 // --- // Auxin-responsive GH3 family protein // --- // ---	---	AT4G37390.1	0.949568	-1.01642	0.84369	1.05212	0.0138948	-2.06579
	AT4G26950.2 // --- // Protein of unknown function, DUF584 // --- // --- /// AT4G	---	AT4G26950.2	0.773087	-1.04819	0.858372	1.02952	0.000551677	-2.10333
	AT2G29170.1 // --- // NAD(P)-binding Rossmann-fold superfamily protein // --- //	---	AT2G29170.1	0.486648	-1.0752	0.170706	1.1586	3.17825e-06	-2.27392
	AT3G48840.1 // --- // RNA-binding (RRM/RBD/RNP motifs) family protein // --- //	---	AT3G48840.1	0.805294	-1.05264	0.580693	1.12252	0.00167605	-2.27035
	AT5G39610.1 // NAC domain containing protein 6	NAC6	AT5G39610.1	0.626974	-1.08687	0.858416	1.03091	0.000344757	-2.28041
	AT5G14602.1 // --- // --- // --- // ---	---	AT5G14602.1	0.704429	-1.0437	0.996509	1.00049	1.13036e-05	-2.20212
	AT3G22235.1 // TAIR:AT3G22231.1 // --- // --- // ---	TAIR:AT3G22231.1	AT3G22235.1	0.0370359	1.82411	0.0151229	2.06647	0.0641741	1.68617
	AT5G52400.1 // CYP715A1 // cytochrome P450, family 715, subfamily A, polypeptide	CYP715A1	AT5G52400.1	0.980454	-1.00404	0.016903	1.56348	0.000104013	-2.49455
	AT3G46080.1 // C2H2-type zinc finger family protein	---	AT3G46080.1	0.843271	-1.05705	0.584335	1.16695	0.00835184	-2.37611
	AT5G25920.1 // TAIR:AT3G29750.1 // --- // --- // ---	TAIR:AT3G29750.1	AT5G25920.1	0.765069	-1.03377	0.154427	1.17954	3.43982e-06	-2.40291
	AT2G36800.1 // DOGT1 // don-glucosyltransferase 1 // --- // ---	DOGT1	AT2G36800.1	0.917467	-1.03102	0.845723	1.05907	0.0117544	-2.35494
	AT3G53160.1 // UGT73C7 // UDP-glucosyl transferase 73C7 // --- // ---	UGT73C7	AT3G53160.1	0.404217	-1.08713	0.0456783	1.24035	2.18952e-07	-2.74853
	AT3G48450.1 // --- // RPM1-interacting protein 4 (RIN4) family protein // --- //	---	AT3G48450.1	0.965862	-1.01155	0.678442	1.11809	0.00345905	-2.59433
	AT1G71520.1 // encodes a member of the DREB subfamily transcription factor	---	AT1G71520.1	0.617993	-1.07228	0.126033	1.25127	4.43939e-06	-2.92407
	AT3G26820.1 // --- // Esterase/lipase/thioesterase family protein // --- // ---	---	AT3G26820.1	0.722285	-1.04765	0.00422477	1.56883	1.12969e-06	-3.15493
	AT2G15490.1 // UGT73B4 // UDP-glycosyltransferase 73B4 // --- // --- /// AT2G154	UGT73B4	AT2G15490.1	0.254415	-1.30819	0.605001	1.1266	0.000171004	-3.32941
	AT1G75830.1 // LCR67 // low-molecular-weight cysteine-rich 67 // --- // ---	LCR67	AT1G75830.1	0.561529	-1.13684	0.927694	1.0201	0.000139907	-3.24722
	AT1G08630.1 // THA1 // threonine aldolase 1 // --- // --- /// AT1G08630.2 // THA	THA1	AT1G08630.1	0.081939	-1.70102	0.954659	-1.01638	0.00700816	-2.48006
	AT2G23260.1 // UGT84B1 // UDP-glucosyl transferase 84B1 // --- // ---	UGT84B1	AT2G23260.1	0.489867	-1.0575	0.156131	1.1261	1.66345e-09	-3.5525
	AT2G04450.1 // nudix hydrolase homolog 6	NUDT6	AT2G04450.1	0.103164	1.93273	0.0329956	2.45904	0.470779	1.32075
	AT2G14935.1 // LCR40 // low-molecular-weight cysteine-rich 40 // --- // ---	LCR40	AT2G14935.1	0.019211	-1.50564	0.604515	-1.08386	0.000543792	-2.02728
Cluster-5	AT2G18328.1 // RL4 // RAD-like 4 // --- // ---	RL4	AT2G18328.1	0.694998	1.06238	0.0909506	1.319	0.000400429	2.07539
	AT1G32060.1 // PRK // phosphoribulokinase // --- // ---	PRK	AT1G32060.1	0.51501	1.06681	0.00331407	1.42203	2.03651e-06	2.26701
	AT5G62920.1 // ARR6 // response regulator 6 // --- // ---	ARR6	AT5G62920.1	0.763731	1.06304	0.0733671	1.47708	0.000761623	2.43333
	AT3G28220.1 // --- // TRAF-like family protein // --- // ---	---	AT3G28220.1	0.871444	1.04178	0.0952281	1.56573	0.00170304	2.70456
	AT1G02205.1 // CER1 // Fatty acid hydroxylase superfamily // --- // --- /// AT1G	CER1	AT1G02205.1	0.0305974	-3.19075	0.291927	-1.6855	0.444494	1.45418
	AT3G15536.1 // --- // --- // --- // ---	---	AT3G15536.1	0.875468	1.08594	0.430374	1.52231	0.156622	2.17752
	AT1G21910.1 // DREB subfamily transcription factor	DREB26	AT1G21910.1	0.870826	1.0407	0.0962962	1.54239	0.00550133	2.24992
	AT1G74670.1 // --- // Gibberellin-regulated family protein // --- // ---	---	AT1G74670.1	0.716229	-1.09658	0.897329	1.03318	0.000177057	3.75164
	AT5G23940.1 // PEL3 // HXXXD-type acyl-transferase family protein // --- // ---	PEL3	AT5G23940.1	0.0570454	-2.73583	0.220912	-1.85416	0.99796	-1.00125
	AT5G03350.1 // --- // Legume lectin family protein // --- // ---	---	AT5G03350.1	0.305831	1.38362	0.0287024	2.12616	0.00517329	2.81558
	AT5G33370.1 // --- // GDSL-like Lipase/Acylhydrolase superfamily protein // ---	---	AT5G33370.1	0.0531271	-2.53664	0.244757	-1.70032	0.783347	-1.1298
	AT4G29030.1 // --- // Putative membrane lipoprotein // --- // ---	---	AT4G29030.1	0.201272	-3.64631	0.411357	-2.25776	0.743647	-1.37743
	AT3G01440.1 // PQL1 // PsbQ-like 1 // --- // ---	PQL1	AT3G01440.1	0.939798	-1.01895	0.969666	1.0095	0.00654018	2.22411
	AT1G66100.1 // --- // Plant thionin // --- // ---	---	AT1G66100.1	0.918769	-1.01611	0.986037	1.00275	0.000237428	2.20717
	AT3G20820.1 // --- // Leucine-rich repeat (LRR) family protein // --- // ---	---	AT3G20820.1	0.91188	-1.02434	0.768621	1.06611	0.00200085	2.30691
	AT4G12470.1 // AZI1 // azelaic acid induced 1 // --- // ---	AZI1	AT4G12470.1	0.805013	-1.10308	0.934621	1.0331	0.0893514	2.05123
	AT1G19950.1 // ATHVA22H) (HVA22H // HVA22-like protein H (ATHVA22H) // --- // --	ATHVA22H)	AT1G19950.1	0.645106	-1.07303	0.918057	1.0158	0.000532558	2.01015
	AT1G01430.1 // TBL25 // TRICHOME BIREFRINGENCE-LIKE 25 // --- // ---	TBL25	AT1G01430.1	0.367661	-1.07762	0.366385	1.07784	1.17413e-06	2.04318
	AT1G72610.1 // GER1 // germin-like protein 1 // --- // ---	GER1	AT1G72610.1	0.985858	-1.00167	0.100315	1.17814	3.851e-06	2.08526
	AT5G55050.1 // --- // GDSL-like Lipase/Acylhydrolase superfamily protein // ---	---	AT5G55050.1	0.747619	-1.03316	0.00259955	1.45493	1.67853e-06	2.35543
	AT5G24200.1 // --- // alpha/beta-Hydrolases superfamily protein // --- // ---	---	AT5G24200.1	0.976256	1.01327	0.0911478	2.21771	0.0449902	2.63892
	AT4G01080.1 // TBL26 // TRICHOME BIREFRINGENCE-LIKE 26 // --- // ---	TBL26	AT4G01080.1	0.587797	-1.17337	0.43337	1.26199	0.0322067	2.00415
	AT1G13710.1 // CYP78A5 // cytochrome P450, family 78, subfamily A, polypeptide 5	CYP78A5	AT1G13710.1	0.00639542	-2.53591	0.455714	-1.24318	0.991711	-1.003
	AT1G57750.1 // CYP96A15 // cytochrome P450, family 96, subfamily A, polypeptide	CYP96A15	AT1G57750.1	0.00563921	-2.31998	0.3704	-1.26219	0.555914	-1.16368
	AT4G21840.1 // MSRB8 // methionine sulfoxide reductase B8 // --- // ---	MSRB8	AT4G21840.1	0.839289	1.10091	0.14273	2.07016	0.128734	2.13149
	AT5G22570.1 // WRKY DNA-binding protein 38	WRKY38	AT5G22570.1	0.556871	-1.10884	0.00317906	1.8743	0.00142056	2.02254
	AT5G27060.1 // RLP53 // receptor like protein 53 // --- // ---	RLP53	AT5G27060.1	0.572633	1.14466	0.00211488	2.4798	0.00181905	2.52849
	AT3G28500.1 // 60S acidic ribosomal protein family	---	AT3G28500.1	0.0575712	-2.1815	0.279399	-1.52323	0.284989	-1.51548
	AT4G22510.1 // --- // --- // --- // ---	---	AT4G22510.1	0.0144996	-2.28925	0.566729	1.18639	0.89865	1.03847
	AT3G55290.1 // --- // NAD(P)-binding Rossmann-fold superfamily protein // --- //	---	AT3G55290.1	2.46543e-06	-2.23459	0.000711909	1.54536	0.621182	1.05015
	AT1G33960.1 // avrRpt2-induced gene 1	AIG1	AT1G33960.1	0.891919	-1.0807	0.136635	2.44026	0.341919	1.73913
	AT4G22490.1 // --- // Bifunctional inhibitor/lipid-transfer protein/seed storage	---	AT4G22490.1	0.00377856	-3.72058	0.752355	-1.12578	0.19951	-1.64583
	AT3G55646.1 // --- // --- // --- // ---	---	AT3G55646.1	0.812199	-1.08329	0.0240255	2.34056	0.195868	1.57016
	AT1G02450.1 // NIMIN1 // NIM1-interacting 1 // --- // ---	NIMIN1	AT1G02450.1	0.201373	-1.23402	0.000377989	2.13663	0.896989	1.02078
	AT2G14610.1 // pathogenesis-related gene 1	PR1	AT2G14610.1	0.602979	-1.77663	0.234962	3.83969	0.780546	1.35876
Cluster-6	AT1G13609.1 // --- // Defensin-like (DEFL) family protein // --- // --- /// AT1G	---	AT1G13609.1	0.439557	1.66045	0.886992	1.09645	0.247749	2.16111
	AT2G42840.1 // PDF1 // protodermal factor 1 // --- // ---	PDF1	AT2G42840.1	0.232164	-1.74447	0.101367	-2.1914	0.568993	-1.29555
	AT4G12500.1 // --- // Bifunctional inhibitor/lipid-transfer protein/seed storage	---	AT4G12500.1	0.721543	1.25631	0.73978	-1.23686	0.0486496	3.94348
	AT1G14250.1 // --- // GDA1/CD39 nucleoside phosphatase family protein // --- //	---	AT1G14250.1	0.980564	1.00885	0.328266	-1.43452	0.00159113	4.2053
	AT5G42800.1 // DFR // dihydroflavonol 4-reductase // --- // ---	DFR	AT5G42800.1	0.397276	-1.38073	0.00175732	-4.35167	0.0185481	2.71902
	AT3G04290.1 // LTL1 // Li-tolerant lipase 1 // --- // ---	LTL1	AT3G04290.1	0.872038	-1.06464	0.0229044	-2.69838	0.285711	1.53014
	AT5G56490.1 // --- // D-arabinono-1,4-lactone oxidase family protein // --- // -	---	AT5G56490.1	0.30027	-1.43593	0.0090828	-2.82404	0.803188	1.08889
	AT4G22880.1 // LDOX // leucoanthocyanidin dioxygenase // --- // --- /// AT4G2288	LDOX	AT4G22880.1	0.562344	-1.18047	0.00584524	-2.53737	0.256062	1.39388
	AT4G22870.1 // --- // 2-oxoglutarate (2OG) and Fe(II)-dependent oxygenase superf	---	AT4G22870.1	0.971825	-1.00573	0.000513045	-2.10751	0.237892	1.21771
	AT1G67750.1 // --- // Pectate lyase family protein // --- // ---	---	AT1G67750.1	0.682801	-1.08601	0.0037472	-2.02668	0.857012	1.03694
	AT2G14900.1 // --- // Gibberellin-regulated family protein // --- // ---	---	AT2G14900.1	0.470837	-1.18677	0.00461545	-2.222	0.501677	1.17269
	AT4G15910.1 // DI21 // drought-induced 21 // --- // ---	DI21	AT4G15910.1	0.374514	-1.26573	0.00814875	-2.24461	0.969436	1.01005
	AT3G09260.1 // --- // Glycosyl hydrolase superfamily protein // --- // ---	---	AT3G09260.1	0.847479	-1.1459	0.250699	-2.308	0.506564	1.60713
	AT2G23010.1 // SCPL9 // serine carboxypeptidase-like 9 // --- // --- /// AT2G230	SCPL9	AT2G23010.1	0.77196	-1.09435	0.0256068	-2.16982	0.153659	1.58918
	AT4G37409.1 // --- // --- // --- // ---	---	AT4G37409.1	0.661242	-1.25189	0.121023	-2.30352	0.478073	1.44217
	AT4G37410.1 // CYP81F4 // cytochrome P450, family 81, subfamily F, polypeptide 4	CYP81F4	AT4G37410.1	0.625628	-1.19374	0.0478279	-2.1801	0.349614	1.41092
	AT5G47500.1 // --- // Pectin lyase-like superfamily protein // --- // ---	---	AT5G47500.1	0.528659	-1.18311	0.0169401	-2.05038	0.602946	1.14848
	AT1G62540.1 // FMO GS-OX2 // flavin-monooxygenase glucosinolate S-oxygenase 2 //	FMO	AT1G62540.1	0.556871	-1.17184	0.0139032	-2.12749	0.150288	1.49666
	AT4G17470.1 // --- // alpha/beta-Hydrolases superfamily protein // --- // --- //	---	AT4G17470.1	0.624194	-1.22599	0.0599234	-2.32028	0.125998	1.94715
	AT1G31710.1 // --- // Copper amine oxidase family protein // --- // ---	---	AT1G31710.1	0.991142	-1.00381	0.0869096	-1.8687	0.0482432	2.09048
	AT4G03210.1 // XTH9 // xyloglucan endotransglucosylase/hydrolase 9 // --- // ---	XTH9	AT4G03210.1	0.24705	-1.42986	0.0235736	-2.14179	0.287121	1.38726
	AT2G36830.1 // GAMMA-TIP // gamma tonoplast intrinsic protein // --- // ---	GAMMA-TIP	AT2G36830.1	0.551169	-1.12576	0.0237739	-1.64837	0.000946452	2.31655
	AT4G22130.1 // SRF8 // STRUBBELIG-receptor family 8 // --- // --- /// AT4G22130.	SRF8	AT4G22130.1	0.677486	-1.07862	0.0419845	-1.49796	0.00158674	2.05557
	AT5G65730.1 // XTH6 // xyloglucan endotransglucosylase/hydrolase 6 // --- // ---	XTH6	AT5G65730.1	0.941516	-1.01014	0.0232178	-1.41907	4.72502e-05	2.29767
	AT5G11420.1 // --- // Protein of unknown function, DUF642 // --- // ---	---	AT5G11420.1	0.910382	-1.02085	0.117212	-1.35393	0.000467265	2.3485
	AT4G37800.1 // XTH7 // xyloglucan endotransglucosylase/hydrolase 7 // --- // ---	XTH7	AT4G37800.1	0.43593	-1.27148	0.143734	-1.59383	0.00902973	2.52592
	AT2G22170.1 // --- // Lipase/lipooxygenase, PLAT/LH2 family protein // --- // --	---	AT2G22170.1	0.922722	-1.01108	0.06121	-1.25813	3.53257e-05	2.03156
	AT1G04680.1 // --- // Pectin lyase-like superfamily protein // --- // ---	---	AT1G04680.1	0.327639	-1.14676	0.0259989	-1.40589	0.000142547	2.08398
	AT5G57560.1 // TCH4 // Xyloglucan endotransglucosylase/hydrolase family protein	TCH4	AT5G57560.1	0.675319	1.15968	0.835698	1.07589	0.0322771	2.30563
	AT2G28950.1 // EXPA6 // expansin A6 // --- // ---	EXPA6	AT2G28950.1	0.882096	-1.01954	0.134051	-1.22784	8.90324e-05	2.08925
	AT1G52040.1 // MBP1 // myrosinase-binding protein 1 // --- // ---	MBP1	AT1G52040.1	0.0375877	-2.18473	0.0213064	-2.42314	0.132042	1.71672
	AT2G38080.1 // IRX12 // Laccase/Diphenol oxidase family protein // --- // ---	IRX12	AT2G38080.1	0.546059	-1.27611	0.340882	-1.47585	0.0664624	2.20818
	AT1G78820.1 // --- // D-mannose binding lectin protein with Apple-like carbohydr	---	AT1G78820.1	0.983949	-1.00434	0.471993	-1.16967	0.00263062	2.21974
	AT3G52840.1 // BGAL2 // beta-galactosidase 2 // --- // ---	BGAL2	AT3G52840.1	0.634776	-1.06196	0.139233	-1.21573	9.68523e-05	2.02358
	AT1G29660.1 // --- // GDSL-like Lipase/Acylhydrolase superfamily protein // ---	---	AT1G29660.1	0.594164	-1.07104	0.149394	-1.21305	0.000123564	2.00817
	AT5G24780.1 // VSP1 // vegetative storage protein 1 // --- // --- /// AT5G24780.	VSP1	AT5G24780.1	0.390473	-1.80513	0.256985	-2.20123	0.00916558	7.8149
	AT5G13400.1 // --- // Major facilitator superfamily protein // --- // ---	---	AT5G13400.1	0.245379	-1.19692	0.0789057	-1.32657	0.000416303	2.03379
	AT4G12880.1 // ENODL19 // early nodulin-like protein 19 // --- // --- /// AT4G12	ENODL19	AT4G12880.1	0.316959	-1.13843	0.091744	-1.25554	9.89714e-05	2.0296
	AT1G11190.1 // BFN1 // bifunctional nuclease i // --- // ---	BFN1	AT1G11190.1	0.620367	-1.15095	0.405616	-1.26915	0.0213986	2.07764
	AT4G00400.1 // GPAT8 // glycerol-3-phosphate acyltransferase 8 // --- // ---	GPAT8	AT4G00400.1	0.446316	-1.16001	0.236639	-1.26469	0.0011723	2.21883
	AT2G06850.1 // XTH4 // xyloglucan endotransglucosylase/hydrolase 4 // --- // ---	XTH4	AT2G06850.1	0.907497	-1.0179	0.51697	-1.10499	0.000566235	2.00248
	AT2G35859.1 // --- // --- // --- // ---	---	AT2G35859.1	0.531357	-1.09561	0.254013	-1.18499	0.000184859	2.12228
	AT5G44020.1 // --- // HAD superfamily, subfamily IIIB acid phosphatase // --- /	---	AT5G44020.1	0.666226	-1.07689	0.347949	-1.1778	5.72198e-05	2.75734
	AT2G38120.1 // AUX1 // Transmembrane amino acid transporter family protein // --	AUX1	AT2G38120.1	0.925453	-1.01021	0.459247	-1.08471	1.67571e-05	2.08051
	AT4G10860.1 // --- // --- // --- // ---	---	AT4G10860.1	0.604645	1.22084	0.667426	1.17975	0.00518402	3.59413
	AT5G45280.1 // --- // Pectinacetylesterase family protein // --- // --- /// AT5G	---	AT5G45280.1	0.452974	-1.14885	0.352158	-1.18907	0.00211825	2.00834
	AT4G21650.1 // --- // Subtilase family protein // --- // ---	---	AT4G21650.1	0.738076	-1.11959	0.681858	-1.14872	0.0456002	2.08772
	AT4G39330.1 // CAD9 // cinnamyl alcohol dehydrogenase 9 // --- // --- /// AT4G39	CAD9	AT4G39330.1	0.302607	-1.25577	0.26359	-1.28146	0.00500278	2.06442
	AT3G13560.1 // --- // O-Glycosyl hydrolases family 17 protein // --- // --- ///	---	AT3G13560.1	0.502041	1.11868	0.510747	1.11609	0.000499169	2.14773
	AT1G62710.1 // BETA-VPE // beta vacuolar processing enzyme // --- // ---	BETA-VPE	AT1G62710.1	0.495395	-1.11816	0.524813	-1.10965	0.0006519	2.06417
	AT3G16370.1 // --- // GDSL-like Lipase/Acylhydrolase superfamily protein // ---	---	AT3G16370.1	0.31743	-1.20944	0.380992	-1.18033	0.000324411	2.47505
	AT1G04040.1 // --- // HAD superfamily, subfamily IIIB acid phosphatase // --- /	---	AT1G04040.1	0.405018	-1.10179	0.575306	-1.06682	2.38591e-05	2.10869
	AT4G02330.1 // --- // Plant invertase/pectin methylesterase inhibitor superfamil	---	AT4G02330.1	0.881229	1.02443	0.812658	1.03905	0.00027942	2.22615
	AT1G45010.1 // --- // TRAM, LAG1 and CLN8 (TLC) lipid-sensing domain containing	---	AT1G45010.1	0.170244	-1.353	0.226641	-1.30223	0.00255389	2.19533
	AT1G78970.1 // LUP1 // lupeol synthase 1 // --- // --- /// AT1G78970.2 // LUP1 /	LUP1	AT1G78970.1	0.708986	-1.10816	0.852379	-1.05242	0.0206087	2.04623
	AT5G54380.1 // THE1 // protein kinase family protein // --- // ---	THE1	AT5G54380.1	0.760877	1.05288	0.683174	1.07167	0.000714099	2.10952
	AT4G15210.1 // BAM5 // beta-amylase 5 // --- // --- /// AT4G15210.2 // ATBETA-AM	BAM5	AT4G15210.1	0.426905	-1.39619	0.529679	-1.30039	0.00630286	3.82122
	AT1G52410.1 // TSA1 // TSK-associating protein 1 // --- // --- /// AT1G52410.2 /	TSA1	AT1G52410.1	0.410522	-1.31091	0.514189	-1.2379	0.0268971	2.22589
	AT1G15260.1 // --- // --- // --- // ---	---	AT1G15260.1	0.873813	1.01478	0.637808	1.04463	6.82418e-07	2.34301
	AT1G52400.1 // BGLU18 // beta glucosidase 18 // --- // --- /// AT1G52400.2 // BG	BGLU18	AT1G52400.1	0.280634	-1.30776	0.427818	-1.2152	0.00740691	2.14643
	AT5G60020.1 // LAC17 // laccase 17 // --- // ---	LAC17	AT5G60020.1	0.559505	-1.29783	0.674027	-1.20591	0.134912	2.0061
	AT5G57170.1 // --- // Tautomerase/MIF superfamily protein // --- // --- /// AT5G	---	AT5G57170.1	0.383846	1.14471	0.300564	1.17559	0.000304885	2.11473
	AT5G07690.1 // MYB29 // myb domain protein 29 // --- // ---	MYB29	AT5G07690.1	0.252792	1.43323	0.232902	1.45704	0.0279814	2.11411
	AT1G68570.1 // --- // Major facilitator superfamily protein // --- // ---	---	AT1G68570.1	0.268269	1.1291	0.166875	1.16639	1.12451e-05	2.118
	AT5G48460.1 // --- // Actin binding Calponin homology (CH) domain-containing pro	---	AT5G48460.1	0.481629	-1.15528	0.892992	-1.02769	0.00281273	2.10374
	AT1G70890.1 // MLP43 // MLP-like protein 43 // --- // ---	MLP43	AT1G70890.1	0.0812665	-1.38151	0.248752	-1.22856	0.00052942	2.21492
	AT4G11320.1 // --- // Papain family cysteine protease // --- // ---	---	AT4G11320.1	0.458661	-1.53773	0.724631	-1.22468	0.0209814	4.44654
	AT2G28790.1 // --- // Pathogenesis-related thaumatin superfamily protein // ---	---	AT2G28790.1	0.100742	-2.55307	0.144861	-2.27531	0.741711	1.19461
	AT3G25110.1 // FaTA // fatA acyl-ACP thioesterase // --- // ---	FaTA	AT3G25110.1	0.0630434	-1.44117	0.466801	-1.14349	0.0015164	2.07201
	AT5G12950.1 // --- // Putative glycosyl hydrolase of unknown function (DUF1680)	---	AT5G12950.1	0.0448353	-1.48479	0.661222	-1.08253	0.000902399	2.16492
	AT4G18440.1 // --- // L-Aspartase-like family protein // --- // ---	---	AT4G18440.1	0.866127	1.05717	0.525999	1.23469	0.0158763	2.47352
	AT3G07340.1 // Basic helix-loop-helix (bHLH) DNA-binding superfamily protein	CIB3	AT3G07340.1	0.641961	1.07267	0.121142	1.27806	5.93729e-05	2.42749
	AT4G16563.1 // --- // Eukaryotic aspartyl protease family protein // --- // ---	---	AT4G16563.1	0.895605	1.02726	0.322977	1.22976	0.00198628	2.20169
Cluster-7	AT1G60270.1 // BGLU6 // beta glucosidase 6 // --- // ---	BGLU6	AT1G60270.1	0.0807651	1.73095	0.0321599	-2.00793	0.282152	1.38267
	AT1G56650.1 // PAP1 // production of anthocyanin pigment 1 // --- // ---	PAP1	AT1G56650.1	0.797305	-1.06437	0.00814363	-2.12086	0.63586	-1.12232
	AT4G12490.1 // --- // Bifunctional inhibitor/lipid-transfer protein/seed storage	---	AT4G12490.1	0.244912	2.00467	0.429866	-1.59153	0.278951	1.906
	AT1G80080.1 // TMM // Leucine-rich repeat (LRR) family protein // --- // ---	TMM	AT1G80080.1	0.992405	1.00276	0.00800336	-2.46283	0.7567	1.09418
	AT5G17700.1 // --- // MATE efflux family protein // --- // ---	---	AT5G17700.1	0.52403	-1.23967	0.0135613	-2.57616	0.779033	-1.0985
	AT3G17998.1 // CPuORF30 // conserved peptide upstream open reading frame 30 // -	CPuORF30	AT3G17998.1	0.365903	-1.27376	0.00665291	-2.32349	0.942254	-1.01923
	AT3G05600.1 // --- // alpha/beta-Hydrolases superfamily protein // --- // ---	---	AT3G05600.1	0.509865	-1.32926	0.123204	-2.00321	0.736284	-1.15539
	AT5G27360.1 // --- // Major facilitator superfamily protein // --- // ---	---	AT5G27360.1	0.508061	1.15726	0.03678	-1.65351	0.00622006	2.0314
	AT5G13930.1 // TT4 // Chalcone and stilbene synthase family protein // --- // --	TT4	AT5G13930.1	0.64976	1.10816	0.152111	-1.40109	0.00739882	2.03271
	AT2G21170.1 // TIM // triosephosphate isomerase // --- // --- /// AT2G21170.2 //	TIM	AT2G21170.1	0.00746605	1.80604	0.808918	1.04655	0.00165806	2.10096
	AT5G40380.1 // RECEPTOR-like protein kinase) 42 (CRK42 // cysteine-rich RLK (REC	RECEPTOR-like	AT5G40380.1	0.334263	1.18609	0.113659	-1.33572	0.000588018	2.19043
	AT2G39200.1 // MLO12 // Seven transmembrane MLO family protein // --- // ---	MLO12	AT2G39200.1	0.502332	1.1633	0.367778	-1.22714	0.00345965	2.21131
	AT5G25190.1 // --- // Integrase-type DNA-binding superfamily protein // --- // -	---	AT5G25190.1	0.839084	1.04514	0.754408	-1.07046	0.00683351	2.00057
	AT2G18300.3 // Basic helix-loop-helix (bHLH) DNA-binding superfamily protein	HBI1	AT2G18300.3	0.865171	1.01524	0.58003	-1.05083	3.72237e-06	2.00991
	AT5G45670.1 // --- // GDSL-like Lipase/Acylhydrolase superfamily protein // ---	---	AT5G45670.1	0.249172	-1.54236	0.0291603	-2.4253	0.765161	-1.11553
	AT4G25830.1 // UPF0497 // Uncharacterised protein family (UPF0497) // --- // ---	UPF0497	AT4G25830.1	0.99956	1.00011	0.140084	-1.34433	0.00158297	2.1388
	AT2G33850.1 // --- // --- // --- // ---	---	AT2G33850.1	0.249579	-2.07502	0.0493343	-3.73953	0.705428	-1.26309
	AT3G58120.1 // Basic-leucine zipper (bZIP) transcription factor	BZIP61	AT3G58120.1	0.421922	1.16319	0.0903033	-1.39778	0.000355439	2.4448
	AT4G34220.1 // --- // Leucine-rich repeat protein kinase family protein // --- /	---	AT4G34220.1	0.675778	1.0672	0.526366	-1.10407	0.000176968	2.2478
	AT4G12480.1 // --- // Bifunctional inhibitor/lipid-transfer protein/seed storage	---	AT4G12480.1	0.602724	1.27912	0.468903	-1.41121	0.0487181	2.74581
	AT1G06350.1 // --- // Fatty acid desaturase family protein // --- // ---	---	AT1G06350.1	0.265182	-1.4739	0.0300543	-2.26223	0.912945	-1.03775
	AT1G68568.1 // --- // other RNA // --- // ---	---	AT1G68568.1	0.145923	1.17898	0.958911	-1.00559	2.7189e-06	2.39697
	AT1G55330.1 // AGP21 // arabinogalactan protein 21 // --- // ---	AGP21	AT1G55330.1	0.998091	1.00073	0.133278	-1.61403	0.00989043	2.48378
	AT5G61660.1 // --- // glycine-rich protein // --- // ---	---	AT5G61660.1	0.768936	1.0795	0.475971	-1.20602	0.00441802	2.43484
	AT4G23400.1 // --- // plasma membrane intrinsic protein 1;5 // --- // ---	---	AT4G23400.1	0.904317	1.02686	0.148942	-1.39513	0.00110989	2.50797
	AT5G16030.1 // --- // --- // --- // --- /// AT5G16030.2 // --- // --- // --- //	---	AT5G16030.1	0.811025	1.02824	0.250524	-1.14748	3.86811e-06	2.48167
	AT1G06360.1 // --- // Fatty acid desaturase family protein // --- // ---	---	AT1G06360.1	0.889201	-1.06927	0.00895264	-4.33031	0.68763	1.21396

## Sheet: Gene ontology
Positive regulatory role of sound vibration treatment in Arabidopsis thaliana against Botrytis cinerea infection. Bosung Choi1,ǂ, Ritesh Ghosh1,ǂ, Mayank Anand Gururani2, Gnanendra Shanmugam1, Junhyun Jeon1, Jonggeun Kim1, Soo-Chul Park3, Mi-Jeong Jeong3, Kyung-Hwan Han4, Dong-Won Bae5, Hanhong Bae1,*
Supplementary Table S2: List of differentially expressed genes which were used for hierarchical clustering. Differentially expressed genes (2 fold as threshold) were identified through microarray analysis after infection with Botrytis cinerea in Arabidopsis thaliana exposed to 1000 Hz sound vibration. The time (0, 12 and 24 h) indicates h post inoculation (hpi). Genes of every cluster were subjec…
GO:Biological process													GO:Cellular component													GO:Molecular function
Cluster-1													Cluster-1													Cluster-1
Term	Count	%	PValue	Genes	List Total	Pop Hits	Pop Total	Fold Enrichment	Bonferroni	Benjamini	FDR		None													0
GO:0009617~response to bacterium	2	50	0.0164486	AT5G24530, AT3G44300	4	102	18502	90.6961	0.258097	0.258097	11.5077		Cluster-2													Cluster-2
Cluster-2													Term	Count	%	PValue	Genes	List Total	Pop Hits	Pop Total	Fold Enrichment	Bonferroni	Benjamini	FDR		Term	Count	%	PValue	Genes	List Total	Pop Hits	Pop Total	Fold Enrichment	Bonferroni	Benjamini	FDR
Term	Count	%	PValue	Genes	List Total	Pop Hits	Pop Total	Fold Enrichment	Bonferroni	Benjamini	FDR		GO:0016020~membrane	3	9.67742	0.0822382	AT4G31970, AT1G03220, AT3G03270	8	1771	25127	5.32051	0.746674	0.746674	45.6333		GO:0030533~triplet codon-amino acid adaptor activity	23	74.1935	2.41024e-26	AT1G73900, AT5G59055, AT5G40545, AT1G03515, AT3G51265, AT1G76000, AT1G49020, AT5G21378, AT5G14495, AT5G15815, AT1G17660, AT3G27555, AT3G13335, AT2G39860, AT1G75070, AT2G33660, AT3G02335, AT3G59926, AT5G05945, AT1G18430, AT1G20210, AT2G33650, AT3G52765	31	631	18182	21.3786	5.06151e-25	5.06151e-25	1.86104e-23
GO:0006414~translational elongation	23	74.1935	1.7879e-25	AT1G73900, AT5G59055, AT5G40545, AT1G03515, AT3G51265, AT1G76000, AT1G49020, AT5G21378, AT5G14495, AT5G15815, AT1G17660, AT3G27555, AT3G13335, AT2G39860, AT1G75070, AT2G33660, AT3G02335, AT3G59926, AT5G05945, AT1G18430, AT1G20210, AT2G33650, AT3G52765	31	703	18502	19.5267	6.61525e-24	6.61525e-24	1.60539e-22		Cluster-3													Cluster-3
GO:0006412~translation	23	74.1935	5.0975e-21	AT1G73900, AT5G59055, AT5G40545, AT1G03515, AT3G51265, AT1G76000, AT1G49020, AT5G21378, AT5G14495, AT5G15815, AT1G17660, AT3G27555, AT3G13335, AT2G39860, AT1G75070, AT2G33660, AT3G02335, AT3G59926, AT5G05945, AT1G18430, AT1G20210, AT2G33650, AT3G52765	31	1124	18502	12.2129	1.88607e-19	9.43037e-20	4.57712e-18		Term	Count	%	PValue	Genes	List Total	Pop Hits	Pop Total	Fold Enrichment	Bonferroni	Benjamini	FDR		Term	Count	%	PValue	Genes	List Total	Pop Hits	Pop Total	Fold Enrichment	Bonferroni	Benjamini	FDR
Cluster-3													GO:0005737~cytoplasm	16	25.8065	0.0473231	AT2G35730, AT1G17020, AT5G12030, AT2G41730, AT1G26390, AT1G67980, AT1G55020, AT5G28237, AT5G12020, AT2G29480, AT2G29470, AT1G28480, AT4G12400, AT1G17170, AT1G69920, AT5G67080	57	4316	25127	1.6342	0.702395	0.702395	32.519		GO:0004364~glutathione transferase activity	4	6.45161	0.000483791	AT1G17170, AT1G69920, AT2G29480, AT2G29470	46	62	18182	25.5007	0.0421536	0.0421536	0.52392
Term	Count	%	PValue	Genes	List Total	Pop Hits	Pop Total	Fold Enrichment	Bonferroni	Benjamini	FDR		Cluster-4													Cluster-4
GO:0009408~response to heat	7	11.2903	3.91508e-06	AT5G51440, AT1G52560, AT5G12030, AT2G46240, AT5G12020, AT1G58340, AT4G12400	50	160	18502	16.1893	0.000540137	0.000540137	0.00460765		Term	Count	%	PValue	Genes	List Total	Pop Hits	Pop Total	Fold Enrichment	Bonferroni	Benjamini	FDR		Term	Count	%	PValue	Genes	List Total	Pop Hits	Pop Total	Fold Enrichment	Bonferroni	Benjamini	FDR
GO:0009407~toxin catabolic process	4	6.45161	0.00024458	AT1G17170, AT1G69920, AT2G29480, AT2G29470	50	46	18502	32.1774	0.0331928	0.0167365	0.287473		GO:0043231~intracellular membrane-bounded organelle	5	10.4167	0.000274752	AT2G23260, AT3G53160, AT2G15490, AT2G36800, AT3G11340	44	184	25127	15.5182	0.0052074	0.0052074	0.205727		GO:0008194~UDP-glycosyltransferase activity	5	10.4167	2.51484e-05	AT2G23260, AT3G53160, AT2G15490, AT2G36800, AT3G11340	32	101	18182	28.1281	0.00200988	0.00200988	0.0267325
GO:0042542~response to hydrogen peroxide	4	6.45161	0.000393741	AT1G52560, AT5G12030, AT2G46240, AT4G12400	50	54	18502	27.4104	0.0528966	0.0179526	0.462422		Cluster-5													GO:0080044~quercetin 7-O-glucosyltransferase activity	5	10.4167	2.93038e-05	AT2G23260, AT3G53160, AT2G15490, AT2G36800, AT3G11340	32	105	18182	27.0565	0.00234159	0.00117148	0.031149
GO:0009644~response to high light intensity	4	6.45161	0.000415684	AT1G52560, AT5G12030, AT2G46240, AT4G12400	50	55	18502	26.912	0.0557613	0.0142417	0.488134		Term	Count	%	PValue	Genes	List Total	Pop Hits	Pop Total	Fold Enrichment	Bonferroni	Benjamini	FDR		GO:0080043~quercetin 3-O-glucosyltransferase activity	5	10.4167	3.15605e-05	AT2G23260, AT3G53160, AT2G15490, AT2G36800, AT3G11340	32	107	18182	26.5508	0.0025217	0.000841273	0.0335474
GO:0006749~glutathione metabolic process	4	6.45161	0.000563926	AT1G17170, AT1G69920, AT2G29480, AT2G29470	50	61	18502	24.2649	0.074891	0.0154482	0.661685		GO:0048046~apoplast	6	17.1429	0.000341931	AT4G12470, AT1G32060, AT2G14610, AT3G20820, AT5G03350, AT1G72610	32	501	25127	9.40382	0.0118983	0.0118983	0.302463		GO:0016758~transferase activity, transferring hexosyl groups	4	8.33333	0.00233482	AT2G23260, AT3G53160, AT2G15490, AT2G36800	32	156	18182	14.5689	0.17056	0.0456751	2.45447
GO:0009636~response to toxic substance	4	6.45161	0.0005915	AT1G17170, AT1G69920, AT2G29480, AT2G29470	50	62	18502	23.8735	0.0784066	0.0135163	0.693936		GO:0005576~extracellular region	10	28.5714	0.00417639	AT4G12470, AT2G14610, AT5G27060, AT4G22490, AT5G33370, AT1G74670, AT1G72610, AT5G55050, AT1G57750, AT1G66100	32	2697	25127	2.91145	0.136257	0.0706222	3.63917		GO:0046527~glucosyltransferase activity	2	4.16667	0.0236154	AT2G36800, AT3G11340	32	14	18182	81.1696	0.8522	0.317764	22.4363
GO:0009737~response to abscisic acid	6	9.67742	0.00377243	AT2G47190, AT3G28210, AT5G24240, AT1G55020, AT5G64750, AT1G58340	50	394	18502	5.63513	0.406418	0.0718032	4.35077		GO:0005618~cell wall	4	11.4286	0.0379013	AT4G12470, AT2G14610, AT3G20820, AT5G03350	32	605	25127	5.19153	0.741365	0.362868	28.9824		GO:0016757~transferase activity, transferring glycosyl groups	4	8.33333	0.0526127	AT2G23260, AT3G53160, AT2G15490, AT2G36800	32	500	18182	4.5455	0.98675	0.513554	43.7062
GO:0006970~response to osmotic stress	4	6.45161	0.00413173	AT5G12030, AT5G38710, AT5G64750, AT1G58340	50	122	18502	12.1325	0.435243	0.0689292	4.75598		Cluster-6													Cluster-5
GO:0006855~drug transmembrane transport	3	4.83871	0.0152004	AT1G15520, AT2G04040, AT1G58340	50	71	18502	15.6355	0.879216	0.20932	16.4955		Term	Count	%	PValue	Genes	List Total	Pop Hits	Pop Total	Fold Enrichment	Bonferroni	Benjamini	FDR		Term	Count	%	PValue	Genes	List Total	Pop Hits	Pop Total	Fold Enrichment	Bonferroni	Benjamini	FDR
GO:0010204~defense response signaling pathway, resistance gene-independent	2	3.22581	0.0313307	AT4G18360, AT1G19250	50	12	18502	61.6733	0.987634	0.355501	31.2462		GO:0005576~extracellular region	36	49.3151	1.20706e-16	AT4G22130, AT1G52400, AT5G11420, AT5G45280, AT3G16370, AT1G31710, AT4G11320, AT2G06850, AT2G22170, AT5G56490, AT2G23010, AT1G52040, AT1G67750, AT4G12500, AT5G60020, AT5G54380, AT2G28790, AT2G42840, AT4G37800, AT5G47500, AT2G28950, AT4G21650, AT4G03210, AT1G13609, AT3G52840, AT5G12950, AT2G38080, AT3G04290, AT1G04680, AT5G65730, AT4G16563, AT1G29660, AT1G11190, AT4G02330, AT5G44020, AT2G14900	70	2697	25127	4.79142	4.66294e-15	4.66294e-15	9.99201e-14		GO:0016413~O-acetyltransferase activity	2	5.71429	0.0523003	AT1G01430, AT4G01080	26	39	18182	35.8619	0.889465	0.889465	39.003
Cluster-4													GO:0048046~apoplast	13	17.8082	1.08917e-08	AT2G38080, AT4G37800, AT4G39330, AT5G65730, AT5G57560, AT3G16370, AT2G06850, AT1G29660, AT4G03210, AT1G78820, AT4G12880, AT5G60020, AT3G52840	70	501	25127	9.31426	4.57453e-07	2.28726e-07	1.00803e-05		Cluster-6
Term	Count	%	PValue	Genes	List Total	Pop Hits	Pop Total	Fold Enrichment	Bonferroni	Benjamini	FDR		GO:0005618~cell wall	12	16.4384	7.41174e-07	AT4G37800, AT5G11420, AT5G65730, AT5G45280, AT5G47500, AT5G57560, AT2G06850, AT4G03210, AT4G12500, AT1G04040, AT4G02330, AT3G52840	70	605	25127	7.11981	3.11288e-05	1.03764e-05	0.000685953		Term	Count	%	PValue	Genes	List Total	Pop Hits	Pop Total	Fold Enrichment	Bonferroni	Benjamini	FDR
GO:0052696~flavonoid glucuronidation	5	10.4167	4.54699e-05	AT2G23260, AT3G53160, AT2G15490, AT2G36800, AT3G11340	34	112	18502	24.2936	0.00349514	0.00349514	0.047963		GO:0005773~vacuole	12	16.4384	1.15274e-06	AT5G24780, AT3G09260, AT1G62710, AT1G14250, AT1G52400, AT1G52040, AT2G36830, AT1G04040, AT5G44020, AT3G52840, AT5G12950, AT1G52410	70	633	25127	6.80487	4.84138e-05	1.21037e-05	0.00106685		GO:0016762~xyloglucan:xyloglucosyl transferase activity	5	6.84932	3.08957e-06	AT4G37800, AT5G65730, AT5G57560, AT2G06850, AT4G03210	57	33	18182	48.3307	0.000336707	0.000336707	0.00348473
GO:0009813~flavonoid biosynthetic process	5	10.4167	0.000124094	AT2G23260, AT3G53160, AT2G15490, AT2G36800, AT3G11340	34	145	18502	18.7647	0.00951035	0.00476654	0.130849		GO:0009505~plant-type cell wall	9	12.3288	2.95982e-06	AT5G11420, AT5G47500, AT2G28950, AT2G06850, AT4G16563, AT4G21650, AT1G04040, AT2G28790, AT5G12950	70	324	25127	9.97103	0.000124305	2.48622e-05	0.00273928		GO:0004553~hydrolase activity, hydrolyzing O-glycosyl compounds	8	10.9589	9.78467e-06	AT4G37800, AT3G09260, AT1G52400, AT5G65730, AT5G57560, AT2G06850, AT4G03210, AT3G13560	57	245	18182	10.4158	0.00106597	0.000533125	0.0110358
GO:0051707~response to other organism	3	6.25	0.00431833	AT2G04450, AT3G53160, AT2G15490	34	55	18502	29.6824	0.283396	0.10513	4.46329		GO:0016020~membrane	13	17.8082	0.0029795	AT2G38120, AT2G28950, AT2G06850, AT2G22170, AT1G68570, AT5G56490, AT5G13400, AT3G09260, AT1G04680, AT4G00400, AT2G36830, AT4G37410, AT5G44020	70	1771	25127	2.63492	0.11779	0.020671	2.72385		GO:0016798~hydrolase activity, acting on glycosyl bonds	5	6.84932	1.30427e-05	AT4G37800, AT5G65730, AT5G57560, AT2G06850, AT4G03210	57	47	18182	33.9343	0.00142065	0.000473775	0.0147101
GO:0008152~metabolic process	4	8.33333	0.0115441	AT2G23260, AT3G53160, AT2G15490, AT2G36800	34	265	18502	8.21398	0.591009	0.200298	11.5299		GO:0005788~endoplasmic reticulum lumen	3	4.10959	0.00568697	AT3G09260, AT1G52400, AT1G52410	70	41	25127	26.2652	0.213006	0.0336404	5.14142		GO:0005507~copper ion binding	5	6.84932	0.00663725	AT2G38080, AT3G09260, AT1G31710, AT4G12880, AT5G60020	57	243	18182	6.56343	0.516097	0.165955	7.23609
GO:0000304~response to singlet oxygen	2	4.16667	0.0124205	AT1G61120, AT4G21830	34	7	18502	155.479	0.618014	0.175084	12.354		GO:0009506~plasmodesma	8	10.9589	0.0215329	AT3G09260, AT1G52400, AT5G45280, AT2G06850, AT1G04040, AT5G44020, AT5G54380, AT2G28790	70	1019	25127	2.81811	0.599187	0.107994	18.2466		GO:0003993~acid phosphatase activity	3	4.10959	0.0111947	AT5G24780, AT1G04040, AT5G44020	57	52	18182	18.4028	0.70686	0.217625	11.9249
GO:0009863~salicylic acid mediated signaling pathway	2	4.16667	0.0453841	AT5G36970, AT5G13320	34	26	18502	41.8597	0.972023	0.449021	38.7395		GO:0010168~ER body	2	2.73973	0.0244486	AT3G09260, AT1G52400	70	9	25127	79.7683	0.646404	0.109089	20.4737		GO:0052689~carboxylic ester hydrolase activity	4	5.47945	0.0116948	AT3G04290, AT5G45280, AT3G16370, AT1G29660	57	153	18182	8.33941	0.722585	0.192415	12.4259
GO:0050832~defense response to fungus	4	8.33333	0.0490698	AT2G14935, AT3G11340, AT1G75830, AT5G64810	34	464	18502	4.69118	0.97923	0.425044	41.1895		GO:0000326~protein storage vacuole	2	2.73973	0.0483078	AT1G62710, AT2G36830	70	18	25127	39.8841	0.875017	0.187758	36.7609		GO:0052716~hydroquinone:oxygen oxidoreductase activity	2	2.73973	0.0511109	AT2G38080, AT5G60020	57	17	18182	37.5273	0.996715	0.558214	44.664
Cluster-5													Cluster-7													Cluster-7
Term	Count	%	PValue	Genes	List Total	Pop Hits	Pop Total	Fold Enrichment	Bonferroni	Benjamini	FDR		Term	Count	%	PValue	Genes	List Total	Pop Hits	Pop Total	Fold Enrichment	Bonferroni	Benjamini	FDR		Term	Count	%	PValue	Genes	List Total	Pop Hits	Pop Total	Fold Enrichment	Bonferroni	Benjamini	FDR
GO:0009627~systemic acquired resistance	3	8.57143	0.00143329	AT4G12470, AT2G14610, AT5G03350	27	40	18502	51.3944	0.094228	0.094228	1.46912		GO:0005886~plasma membrane	8	30.7692	0.0430136	AT4G23400, AT1G80080, AT5G27360, AT5G17700, AT5G40380, AT2G39200, AT4G25830, AT1G55330	24	3712	25127	2.25638	0.666846	0.666846	30.0022		GO:0016717~oxidoreductase activity, acting on paired donors, with oxidation of a pair of donors resulting in the reduction of molecular oxygen to two molecules of water	2	7.69231	0.0142105	AT1G06350, AT1G06360	21	13	18182	133.201	0.435886	0.435886	12.2734
GO:0042742~defense response to bacterium	4	11.4286	0.00689115	AT1G32060, AT5G22570, AT1G02205, AT1G02450	27	280	18502	9.78942	0.379442	0.212245	6.88675		GO:0009707~chloroplast outer membrane	2	7.69231	0.0456748	AT4G12480, AT4G12490	24	51	25127	41.0572	0.689251	0.442551	31.5659		GO:0008289~lipid binding	3	11.5385	0.0182396	AT4G12480, AT4G12490, AT5G13930	21	190	18182	13.6707	0.521127	0.307993	15.4997
GO:0010025~wax biosynthetic process	2	5.71429	0.0291148	AT1G02205, AT1G57750	27	21	18502	65.2628	0.869808	0.493171	26.2793
GO:0071554~cell wall organization or biogenesis	2	5.71429	0.0467279	AT1G01430, AT4G01080	27	34	18502	40.3094	0.96319	0.561983	38.9697
Cluster-6
Term	Count	%	PValue	Genes	List Total	Pop Hits	Pop Total	Fold Enrichment	Bonferroni	Benjamini	FDR
GO:0010411~xyloglucan metabolic process	5	6.84932	8.90262e-06	AT4G37800, AT5G65730, AT5G57560, AT2G06850, AT4G03210	59	42	18502	37.3325	0.00116557	0.00116557	0.0103812
GO:0042546~cell wall biogenesis	5	6.84932	3.25092e-05	AT4G37800, AT5G65730, AT5G57560, AT2G06850, AT4G03210	59	58	18502	27.0339	0.00424972	0.00212712	0.0379037
GO:0009718~anthocyanin-containing compound biosynthetic process	3	4.10959	0.00159587	AT5G42800, AT4G22880, AT4G22870	59	19	18502	49.5147	0.188788	0.0673654	1.84525
GO:0045490~pectin catabolic process	4	5.47945	0.00349825	AT1G04680, AT1G67750, AT5G47500, AT4G02330	59	97	18502	12.9317	0.368131	0.108427	4.00421
GO:0009741~response to brassinosteroid	3	4.10959	0.00508009	AT5G57560, AT4G02330, AT5G54380	59	34	18502	27.67	0.48685	0.124918	5.76625
GO:0071555~cell wall organization	5	6.84932	0.0171994	AT4G37800, AT5G65730, AT5G45280, AT2G06850, AT4G03210	59	316	18502	4.96192	0.896969	0.315309	18.3161
GO:0009809~lignin biosynthetic process	3	4.10959	0.0192729	AT2G38080, AT4G39330, AT5G60020	59	68	18502	13.835	0.921871	0.305247	20.3033
GO:0010023~proanthocyanidin biosynthetic process	2	2.73973	0.0217418	AT4G22880, AT4G22870	59	7	18502	89.5981	0.943842	0.302288	22.6118
GO:0055114~oxidation-reduction process	10	13.6986	0.0273083	AT2G38080, AT4G39330, AT5G42800, AT1G31710, AT1G62540, AT4G37410, AT4G22880, AT5G56490, AT5G60020, AT4G22870	59	1383	18502	2.26749	0.973408	0.331698	27.594
GO:0009612~response to mechanical stimulus	2	2.73973	0.0278679	AT5G57560, AT2G06850	59	9	18502	69.6874	0.975339	0.309441	28.0783
GO:0051603~proteolysis involved in cellular protein catabolic process	3	4.10959	0.0436653	AT2G23010, AT1G62710, AT4G11320	59	106	18502	8.87528	0.997117	0.4124	40.5866
GO:0009826~unidimensional cell growth	3	4.10959	0.0497477	AT2G28950, AT2G06850, AT5G54380	59	114	18502	8.25245	0.99875	0.427105	44.8467
GO:0046274~lignin catabolic process	2	2.73973	0.0549722	AT2G38080, AT5G60020	59	18	18502	34.8437	0.999393	0.434338	48.281
Cluster-7
Term	Count	%	PValue	Genes	List Total	Pop Hits	Pop Total	Fold Enrichment	Bonferroni	Benjamini	FDR
GO:0031540~regulation of anthocyanin biosynthetic process	2	7.69231	0.0122573	AT1G56650, AT5G13930	20	12	18502	154.183	0.578236	0.578236	11.9826
GO:0006636~unsaturated fatty acid biosynthetic process	2	7.69231	0.0193414	AT1G06350, AT1G06360	20	19	18502	97.3789	0.745172	0.495195	18.301
